# Supplementary material for: An HWE‐Family Histidine Kinase Modulates Brucella Cell Envelope Properties and Host Innate Immune Response
Source: Mol Microbiol. 2025 Jun 26;124(3):245–58. doi: 10.1111/mmi.70006 (PMC12354254; doi:10.1111/mmi.70006)
Supplement: Supplementary file 2 — Table S1 [file MMI-124-245-s002.xlsx]

## Sheet: Table legend
Table S1. RNA-seq analysis and GSEA functional enrichment analysis of gene expression responses resulting from phyK deletion or SDS treatment
Tab 1: Processed RNA-seq data
Tab 2: Brucella ovis GO annotations
Tab 3: GSEA analysis of functional classes differentially regulated in delta phyK versus wild-type
Tab 4: Top GSEA genes in enriched categories that are differentially regulated in delta phyK versus wild-type
Tab 5: Bottom GSEA genes in enriched categories that are differentially regulated in delta phyK versus wild-type
Tab 6: GSEA analysis of functional classes differentially regulated upon SDS treatment in wild-type
Tab 7: Top GSEA genes in enriched categories genes that are differentially regulated upon SDS treatment in wild-type
Tab 8: Bottom GSEA genes in enriched categories that are differentially regulated upon SDS treatment in wild-type

## Sheet: processed RNA-seq data
gene/locus tag	old_locus_tag	product	ΔphyK vs. WT - Max group means	ΔphyK vs. WT - Log fold change	ΔphyK vs. WT - P-value	ΔphyK vs. WT - FDR p-value	ΔphyK vs. WT - Bonferroni	WT-SDS vs. WT - Max group means	WT-SDS vs. WT - Log fold change	WT-SDS vs. WT - P-value	WT-SDS vs. WT - FDR p-value	WT-SDS vs. WT - Bonferroni	ΔphyK-SDS vs. WT - Max group means	ΔphyK-SDS vs. WT - Log fold change	ΔphyK-SDS vs. WT - P-value	ΔphyK-SDS vs. WT - FDR p-value	ΔphyK-SDS vs. WT - Bonferroni	WT-SDS vs. ΔphyK - Max group means	WT-SDS vs. ΔphyK - Log fold change	WT-SDS vs. ΔphyK - P-value	WT-SDS vs. ΔphyK - FDR p-value	WT-SDS vs. ΔphyK - Bonferroni	ΔphyK-SDS vs. ΔphyK - Max group means	ΔphyK-SDS vs. ΔphyK - Log fold change	ΔphyK-SDS vs. ΔphyK - P-value	ΔphyK-SDS vs. ΔphyK - FDR p-value	ΔphyK-SDS vs. ΔphyK - Bonferroni	ΔphyK-SDS vs. WT-SDS - Max group means	ΔphyK-SDS vs. WT-SDS - Log fold change	ΔphyK-SDS vs. WT-SDS - P-value	ΔphyK-SDS vs. WT-SDS - FDR p-value	ΔphyK-SDS vs. WT-SDS - Bonferroni	WT.1 - Total counts	WT.1 - RPKM	WT.1- TPM	WT.1 - CPM	WT.2 - Total counts	WT.2 -RPKM	WT.2 - TPM	WT.2 - CPM	WT.3 - Total counts	WT.3 - RPKM	WT.3 - TPM	WT.3 - CPM	ΔphyK.1 - Total counts	ΔphyK.1 - RPKM	ΔphyK.1 - TPM	ΔphyK.1 - CPM	ΔphyK.2 - Total counts
dnaA	BOV_0001	chromosomal replication initiator protein DnaA	292.392	1.79861	3.01581e-26	8.838e-25	9.54504e-23	112.591	0.284775	0.0944	0.123973	1	236.233	1.31901	7.86731e-15	4.43851e-14	2.49e-11	292.392	-1.51383	2.75066e-19	3.25564e-18	8.70582e-16	292.392	-0.4796	0.00433307	0.0147831	1	236.233	1.03423	8.70739e-10	3.83002e-09	2.75589e-06	1001	54.0002	52.9645	169.381	1262	54.4647	49.5962	176.885	751	39.53	35.4711	127.622	4186	346.252	333.446	616.439	4492
BOV_RS00010	BOV_0002	DNA polymerase III subunit beta	78.7154	0.508709	0.000846571	0.00180674	1	105.43	0.787125	2.07763e-07	5.74296e-07	0.000657569	74.0825	0.251105	0.0994596	0.133329	1	105.43	0.278416	0.06168	0.0910375	1	78.7154	-0.257604	0.0855668	0.165622	1	105.43	-0.53602	0.000320606	0.000716281	1	446	35.2837	34.607	75.4683	487	30.8222	28.067	68.2592	406	31.3394	28.1216	68.9942	740	89.7642	86.4442	108.974	834
recF	BOV_0003	DNA replication/repair protein RecF	6.7606	-0.571633	0.00338186	0.00643734	1	7.84717	-0.503808	0.00812257	0.0128797	1	9.69958	-0.214949	0.251095	0.309228	1	7.84717	0.0678251	0.72287	0.77404	1	9.69958	0.356684	0.0580928	0.123092	1	9.69958	0.288859	0.115125	0.158668	1	67	5.13526	5.03677	11.3372	101	6.19303	5.63946	14.1564	84	6.28192	5.6369	14.2747	63	7.40389	7.13006	9.27752	82
BOV_RS00020	BOV_0004	molybdopterin-synthase adenylyltransferase MoeB	65.0321	0.139453	0.403456	0.46929	1	52.5773	-0.326623	0.0510741	0.0708678	1	64.8947	-0.033478	0.840792	0.86681	1	65.0321	-0.466075	0.00478249	0.00868805	1	65.0321	-0.172931	0.292902	0.426272	1	64.8947	0.293145	0.0755122	0.108863	1	301	34.031	33.3783	50.9326	394	35.6368	32.4513	55.2241	310	34.1975	30.6862	52.6803	405	70.2093	67.6126	59.6412	485
BOV_RS00025	BOV_0005	glyoxylate/hydroxypyruvate reductase A	218.462	0.302619	0.0647511	0.0944871	1	157.377	-0.325514	0.0472991	0.0660934	1	356.895	0.84377	2.42533e-07	7.08132e-07	0.000767616	218.462	-0.628133	0.00012063	0.000278951	0.381794	356.895	0.541151	0.000879505	0.00383318	1	356.895	1.16928	7.16367e-13	4.21528e-12	2.2673e-09	1212	112.114	109.964	205.084	1703	126.028	114.763	238.697	834	75.2747	67.5457	141.727	1666	236.301	227.561	245.339	2339
BOV_RS00030	BOV_0006	ABC transporter ATP-binding protein	59.9234	0.308414	0.0598758	0.0883071	1	61.384	0.181468	0.267519	0.321938	1	105.774	0.957626	4.12495e-09	1.42062e-08	1.30555e-05	61.384	-0.126947	0.433446	0.503126	1	105.774	0.649211	5.68945e-05	0.000366366	0.180071	105.774	0.776158	1.43765e-06	4.44926e-06	0.00455016	551	29.9986	29.4232	93.2355	678	29.5307	26.891	95.0302	489	25.9767	23.3094	83.099	753	62.8602	60.5353	110.888	1034
BOV_RS00035	BOV_0007	ABC transporter permease	133.2	0.140569	0.352689	0.418389	1	173.444	0.365094	0.0154727	0.0234088	1	216.417	0.669195	8.86526e-06	2.19895e-05	0.0280586	173.444	0.224525	0.134368	0.181637	1	216.417	0.528626	0.000416946	0.00204016	1	216.417	0.304102	0.041708	0.0647007	1	1028	79.8285	78.2975	173.949	1173	72.8714	66.3577	164.411	808	61.2212	54.9351	137.309	1113	132.523	127.622	163.903	1647
BOV_RS00040	BOV_0008	microcin C ABC transporter permease YejB	142.151	-0.361372	0.0113497	0.0195731	1	159.859	-0.345503	0.0152798	0.0231722	1	244.291	0.248027	0.0807632	0.110084	1	159.859	0.015869	0.9112	0.931937	1	244.291	0.6094	1.74745e-05	0.000130949	0.0553067	244.291	0.593531	2.76461e-05	7.15614e-05	0.0875	1327	106.989	104.937	224.543	1870	120.616	109.834	262.104	1208	95.0298	85.2723	205.283	1193	147.482	142.027	175.684	1698
BOV_RS00045	BOV_0009	extracellular solute-binding protein	88.7766	0.593734	0.000512944	0.00113213	1	151.507	1.19856	1.97509e-12	8.57496e-12	6.25115e-09	139.354	1.0704	3.36217e-10	1.27593e-09	1.06413e-06	151.507	0.604831	0.00034404	0.000746583	1	139.354	0.476665	0.00480436	0.0161503	1	151.507	-0.128166	0.446774	0.520257	1	801	38.3707	37.6348	135.538	956	36.637	33.3621	133.995	620	28.9791	26.0036	105.361	1204	88.4354	85.1645	177.304	1745
BOV_RS00050	BOV_0010	extracellular solute-binding protein	274.728	-0.0822429	0.592188	0.655112	1	288.12	-0.168847	0.271258	0.325818	1	394.148	0.267481	0.0811758	0.110599	1	288.12	-0.086604	0.5722	0.640112	1	394.148	0.349724	0.0224766	0.0580104	1	394.148	0.436328	0.00439274	0.00813733	1	4339	205.518	201.576	734.208	4555	172.601	157.173	638.441	2962	136.89	122.834	503.352	4206	305.465	294.167	619.385	5458
BOV_RS00055	BOV_0011	hypothetical protein	6790.08	0.448376	0.0434354	0.0663161	1	5059.13	-0.110142	0.619871	0.673726	1	5442.33	-0.0494415	0.823795	0.85262	1	6790.08	-0.558518	0.0118527	0.0202397	1	6790.08	-0.497818	0.0248946	0.063031	1	5442.33	0.0607006	0.784489	0.824086	1	6809	2998.86	2941.35	1152.16	7121	2509.05	2284.77	998.098	7756	3333.01	2990.78	1318.03	10640	7185.34	6919.58	1566.87	16398
BOV_RS00060		hypothetical protein	6532	2.11396	6.99275e-19	9.4179e-18	2.21321e-15	2434.88	0.544446	0.022319	0.032963	1	4010.6	1.22299	2.84049e-07	8.18775e-07	0.000899015	6532	-1.56951	4.23488e-11	2.18873e-10	1.34034e-07	6532	-0.890971	0.000180377	0.000993745	0.570894	4010.6	0.678542	0.0043574	0.00808152	1	5272	1329.65	1304.15	892.082	2574	519.356	472.933	360.778	3437	845.8	758.955	584.072	17222	6660.06	6413.73	2536.15	27803
BOV_RS00065	BOV_0012	branched-chain amino acid ABC transporter substrate-binding protein	295.064	1.25873	2.4624e-19	3.52647e-18	7.7935e-16	190.397	0.4775	0.000665812	0.00122588	1	648.638	2.22752	2.44657e-57	2.49787e-55	7.74338e-54	295.064	-0.781232	1.70421e-08	6.3064e-08	5.39383e-05	648.638	0.968787	2.04724e-12	5.9711e-11	6.4795e-09	648.638	1.75002	8.30564e-37	3.38892e-35	2.62874e-33	982	78.5296	77.0235	166.166	1208	77.2829	70.3748	169.316	790	61.6417	55.3124	134.25	2621	321.382	309.495	385.974	3279
BOV_RS00070	BOV_0013	crotonase/enoyl-CoA hydratase family protein	809.348	0.0528291	0.723211	0.773559	1	439.66	-0.978967	5.6494e-11	2.13508e-10	1.78804e-07	1482.31	0.761095	3.24756e-07	9.33562e-07	0.00102785	809.348	-1.0318	4.71673e-12	2.7442e-11	1.49285e-08	1482.31	0.708266	1.94469e-06	1.80318e-05	0.00615495	1482.31	1.74006	1.73962e-31	4.77395e-30	5.5059e-28	4184	465.902	456.966	707.98	5803	516.951	470.742	813.363	3678	399.613	358.582	625.027	4850	828.087	797.46	714.222	7442
BOV_RS00075	BOV_0014	hydroxymethylglutaryl-CoA lyase	1476.19	0.526415	0.00847105	0.0149281	1	562.935	-1.08526	5.88759e-08	1.70785e-07	0.000186342	2327.55	1.01201	4.13543e-07	1.17492e-06	0.00130886	1476.19	-1.61168	7.76983e-16	6.65587e-15	2.45915e-12	2327.55	0.485592	0.0150629	0.0417469	1	2327.55	2.09727	9.76377e-26	1.84619e-24	3.09023e-22	5815	595.807	584.38	983.964	8602	705.099	642.072	1205.68	5154	515.259	462.353	875.853	9661	1517.78	1461.65	1422.7	14918
BOV_RS00080	BOV_0015	acetyl/propionyl/methylcrotonyl-CoA carboxylase subunit alpha	519.48	0.291524	0.110901	0.152198	1	265.937	-0.835642	4.96781e-06	1.16381e-05	0.0157231	744.676	0.641321	0.000451186	0.000896424	1	519.48	-1.12717	7.11968e-10	3.16306e-09	2.25338e-06	744.676	0.349797	0.055516	0.11831	1	744.676	1.47696	6.53609e-16	5.26452e-15	2.06867e-12	5738	251.217	246.399	970.935	7917	277.296	252.509	1109.67	5204	222.306	199.48	884.35	7874	528.586	509.036	1159.54	11674
BOV_RS00085	BOV_0016	methylcrotonoyl-CoA carboxylase	541.895	0.696941	5.76119e-05	0.000147645	0.182342	286.714	-0.378207	0.0291997	0.0423154	1	914.445	1.28202	1.32617e-13	6.8584e-13	4.19734e-10	541.895	-1.07515	5.3055e-10	2.3844e-09	1.67919e-06	914.445	0.58508	0.000713235	0.0032101	1	914.445	1.66023	8.41378e-22	1.19138e-20	2.66296e-18	3289	181.07	177.598	556.536	5109	225.016	204.903	716.091	3420	183.711	164.848	581.183	6416	541.602	521.57	944.834	9316
BOV_RS00090	BOV_0017	isovaleryl-CoA dehydrogenase	1643.46	1.18894	1.86002e-10	1.00804e-09	5.88695e-07	821.092	0.0441699	0.812932	0.842203	1	2627.34	1.69435	1.05361e-19	8.59454e-19	3.33468e-16	1643.46	-1.14477	8.24561e-10	3.61664e-09	2.60974e-06	2627.34	0.505406	0.00667817	0.0212034	1	2627.34	1.65018	8.53407e-19	8.91049e-18	2.70103e-15	5725	429.864	421.62	968.735	7922	475.867	433.33	1110.37	5000	366.312	328.7	849.683	14911	1716.7	1653.21	2195.83	20076
BOV_RS00095	BOV_0018	acetoacetate--CoA ligase	45.3421	0.796775	5.37677e-08	2.07025e-07	0.000170175	25.8697	-0.16351	0.269294	0.323828	1	70.4522	1.2612	4.3373e-18	3.14852e-17	1.37275e-14	45.3421	-0.960286	2.81616e-11	1.49536e-10	8.91314e-08	70.4522	0.464424	0.00104456	0.00446864	1	70.4522	1.42471	2.58915e-23	4.09641e-22	8.19466e-20	328	14.5985	14.3185	55.5013	479	17.0555	15.531	67.1379	330	14.3309	12.8595	56.0791	688	46.9521	45.2156	101.316	975
BOV_RS00100	BOV_0019	CHRD domain-containing protein	241.671	-0.063233	0.693801	0.74817	1	139.361	-1.34036	1.64799e-16	9.85989e-16	5.21588e-13	166.89	-0.77718	1.45575e-06	3.92457e-06	0.00460745	241.671	-1.27712	3.02896e-15	2.43969e-14	9.58667e-12	241.671	-0.713947	8.81398e-06	7.01112e-05	0.0278962	166.89	0.563178	0.000532591	0.00115413	1	794	161.585	158.486	134.354	1084	176.484	160.708	151.936	555	110.204	98.8888	94.3148	784	244.641	235.592	115.454	1291
BOV_RS00105	BOV_0020	acyltransferase	54.6274	-0.601385	0.000298014	0.000683984	0.943213	45.8481	-1.47798	1.33968e-18	9.25782e-18	4.24008e-15	46.838	-0.99678	2.17388e-09	7.69612e-09	6.88033e-06	54.6274	-0.876593	1.85555e-07	6.2072e-07	0.000587283	54.6274	-0.395395	0.0177715	0.0478463	1	46.838	0.481198	0.00428076	0.00794413	1	633	49.9437	48.9858	107.111	673	42.4802	38.683	94.3294	722	55.5827	49.8756	122.694	438	52.9887	51.0288	64.5008	811
BOV_RS00110			32.5436	-3.17305	2.68415e-05	7.26323e-05	0.0849532	32.5436	-6.11683	8.63991e-08	2.46576e-07	0.000273453	32.5436	-2.86637	7.863e-05	0.000174031	0.248864	6.037	-2.94378	0.0135359	0.0229246	1	8.55668	0.30668	0.702017	#N/A	1	8.55668	3.25046	0.00560654	0.010191	1	45	52.4166	51.4113	7.61451	10	9.3186	8.48563	1.40163	37	42.0517	37.7339	6.28765	1	1.78603	1.71997	0.147262	7
BOV_RS00115	BOV_0023	TIGR02300 family protein	145.572	1.13755	1.17251e-08	5.02166e-08	3.711e-05	93.795	0.344146	0.0863938	0.114265	1	163.009	1.13047	1.32516e-08	4.3283e-08	4.19412e-05	145.572	-0.793407	4.40692e-05	0.000107945	0.139479	163.009	-0.00707794	0.970653	0.977885	1	163.009	0.786329	4.91572e-05	0.000123832	0.155583	225	51.8706	50.8757	38.0726	189	34.8574	31.7416	26.4907	137	30.8166	27.6524	23.2813	448	158.361	152.504	65.9735	619
aroA	BOV_0024	3-phosphoshikimate 1-carboxyvinyltransferase	25.7715	-0.21939	0.140296	0.186571	1	41.9672	0.325251	0.0257579	0.0376902	1	31.9219	-0.0876231	0.551631	0.608544	1	41.9672	0.544641	0.000162712	0.000369107	0.514983	31.9219	0.131767	0.366039	0.500214	1	41.9672	-0.412875	0.00383792	0.00721297	1	287	18.7782	18.418	48.5637	308	16.1219	14.6808	43.1701	288	18.3861	16.4983	48.9417	270	27.0874	26.0856	39.7608	375
BOV_RS00125	BOV_0025	(d)CMP kinase	34.7827	-1.54896	4.38682e-14	3.62514e-13	1.38843e-10	34.7827	-1.45639	6.38977e-13	2.90569e-12	2.02236e-09	34.7827	-1.61698	2.07132e-15	1.22537e-14	6.55571e-12	25.9702	0.0925733	0.656963	0.717086	1	23.2882	-0.0680159	0.745597	0.819413	1	25.9702	-0.160589	0.437889	0.511833	1	251	33.6666	33.0209	42.4721	361	38.7371	35.2745	50.5987	307	40.1781	36.0527	52.1705	105	21.5947	20.796	15.4625	171
rpsA	BOV_0026	30S ribosomal protein S1	396.664	-1.39945	4.84461e-13	3.54116e-12	1.53332e-09	857.158	0.0896164	0.642929	0.694969	1	396.664	-1.80093	1.37873e-20	1.20878e-19	4.36369e-17	857.158	1.48907	1.40158e-14	1.0473e-13	4.43602e-11	273.642	-0.401484	0.0382849	0.0898956	1	857.158	-1.89055	1.52215e-22	2.2265e-21	4.81759e-19	8347	434.406	426.075	1412.41	9300	387.207	352.595	1303.51	9027	458.389	411.323	1534.02	4054	323.505	311.54	597.001	5251
BOV_RS00145	BOV_0029	YeiH family protein	18.9577	-1.08131	1.11235e-08	4.80954e-08	3.52058e-05	30.9437	-0.313175	0.088144	0.116337	1	18.9577	-1.53641	8.1062e-16	4.99147e-15	2.56561e-12	30.9437	0.768131	4.1009e-05	0.000100848	0.129793	16.471	-0.4551	0.0191571	0.0509771	1	30.9437	-1.22323	9.23506e-11	4.43999e-10	2.9229e-07	201	17.4448	17.1102	34.0115	302	20.9687	19.0943	42.3291	272	23.0337	20.6687	46.2227	137	18.2315	17.5572	20.1749	192
BOV_RS00150	BOV_0030	LysR family transcriptional regulator	9.59313	-0.253453	0.19561	0.24984	1	11.6853	-0.123652	0.517289	0.575408	1	14.4555	0.145796	0.439346	0.501273	1	11.6853	0.129802	0.48757	0.557505	1	14.4555	0.39925	0.0304799	0.0746934	1	14.4555	0.269448	0.13294	0.179942	1	85	8.36076	8.20042	14.383	84	6.60999	6.01914	11.7737	57	5.4705	4.9088	9.68638	63	9.50166	9.15024	9.27752	89
BOV_RS00160	BOV_0031	lytic murein transglycosylase	67.5581	0.658238	4.88434e-06	1.46669e-05	0.015459	62.0937	0.37983	0.00835218	0.0132107	1	100.301	1.05591	1.55322e-13	7.91618e-13	4.91594e-10	67.5581	-0.278409	0.0477542	0.0720963	1	100.301	0.397676	0.00440023	0.0149779	1	100.301	0.676085	1.2794e-06	3.99539e-06	0.00404931	395	27.2334	26.7111	66.8385	426	23.4968	21.3965	59.7093	376	25.294	22.6969	63.8961	652	68.9262	66.3769	96.0149	957
recR	BOV_0032	recombination mediator RecR	44.2674	-0.229345	0.138596	0.184541	1	95.0957	0.744455	6.86194e-07	1.79192e-06	0.00217181	73.7276	0.361449	0.0167516	0.0259514	1	95.0957	0.973801	4.93901e-11	2.53135e-10	1.5632e-07	73.7276	0.590795	7.61817e-05	0.000471186	0.241115	95.0957	-0.383006	0.00791807	0.0140953	1	219	31.992	31.3784	37.0573	249	29.0999	26.4987	34.9005	206	29.3623	26.3474	35.0069	244	54.6536	52.6322	35.932	273
BOV_RS00170	BOV_0033	YbaB/EbfC family nucleoid-associated protein	983.392	0.0423481	0.752023	0.798977	1	1060.43	0.00682033	0.959374	0.96333	1	946.358	-0.185795	0.165584	0.21098	1	1060.43	-0.0355278	0.790193	0.834014	1	983.392	-0.228144	0.0878008	0.16863	1	1060.43	-0.192616	0.149099	0.199377	1	2099	573.505	562.506	355.175	2476	541.215	492.837	347.043	2174	579.575	520.065	369.442	2657	1113.14	1071.97	391.276	3738
BOV_RS00175	BOV_0034	DNA polymerase III subunit gamma/tau	430.057	-0.270063	0.121621	0.164711	1	566.526	-0.0300058	0.863381	0.883765	1	400.082	-0.543747	0.00182843	0.00329555	1	566.526	0.240057	0.168525	0.220412	1	430.057	-0.273684	0.116617	0.210391	1	566.526	-0.513742	0.00321081	0.00613476	1	6507	318.428	312.321	1101.06	7612	298.006	271.368	1066.92	6403	305.731	274.339	1088.1	6084	456.512	439.628	895.943	9575
BOV_RS00180	BOV_0035	HIT family protein	43.7487	1.45066	6.04315e-13	4.39691e-12	1.91266e-09	21.7471	0.27732	0.185305	0.230992	1	46.081	1.34011	2.35838e-11	1.01005e-10	7.46428e-08	43.7487	-1.17334	1.03401e-10	5.08155e-10	3.27264e-07	46.081	-0.110541	0.518857	0.639163	1	46.081	1.06279	3.93789e-09	1.6217e-08	1.24634e-05	47	10.2734	10.0763	7.95293	49	8.56851	7.80259	6.86797	46	9.81065	8.80331	7.81708	129	43.2351	41.636	18.9968	204
nudC	BOV_0036	NAD(+) diphosphatase	11.3105	0.241533	0.201335	0.256326	1	7.92647	-0.434173	0.025367	0.0371525	1	16.5445	0.602788	0.00100375	0.00189325	1	11.3105	-0.675706	0.000222174	0.000495495	0.703181	16.5445	0.361255	0.0349957	0.0838263	1	16.5445	1.03696	4.69065e-09	1.90638e-08	1.48459e-05	64	5.97642	5.8618	10.8295	77	5.75237	5.23818	10.7925	59	5.37575	4.82378	10.0263	76	10.882	10.4795	11.1919	114
BOV_RS00190	BOV_0037	prephenate dehydratase	64.7159	-0.32946	0.0203712	0.0332516	1	73.8384	-0.279182	0.0479023	0.0668477	1	71.5264	-0.350095	0.0132652	0.0208799	1	73.8384	0.0502781	0.720646	0.771925	1	71.5264	-0.0206351	0.883513	0.920006	1	73.8384	-0.0709132	0.61227	0.678331	1	489	50.1031	49.1422	82.7444	542	44.4273	40.456	75.9681	492	49.1866	44.1362	83.6088	454	71.3253	68.6873	66.857	581
BOV_RS00195	BOV_0038	3-deoxy-manno-octulosonate cytidylyltransferase	19.557	-0.169522	0.401675	0.467735	1	34.1499	0.482901	0.0140378	0.0213913	1	20.7915	-0.24742	0.217807	0.271294	1	34.1499	0.652422	0.000749371	0.00154098	1	20.7915	-0.0778985	0.693683	0.779719	1	34.1499	-0.730321	0.000143805	0.000336051	0.455143	104	12.1781	11.9446	17.598	115	10.7731	9.81011	16.1187	139	15.8814	14.2507	23.6212	123	22.0844	21.2676	18.1132	140
BOV_RS00200	BOV_0039	cytochrome c family protein	42.3176	-0.579134	0.00237178	0.00463661	1	42.0752	-0.7264	0.000130587	0.000263254	0.413309	34.8539	-1.50907	8.71434e-15	4.90763e-14	2.75809e-11	42.3176	-0.147266	0.438967	0.508494	1	42.3176	-0.92994	1.83673e-06	1.7292e-05	0.00581324	42.0752	-0.782673	5.61382e-05	0.000139715	0.177677	275	39.9747	39.208	46.5331	259	30.1194	27.4271	36.3021	298	42.2663	37.9265	50.6411	216	48.1435	46.3629	31.8086	312
BOV_RS00205	BOV_0040	molybdopterin-binding protein	6.53013	-0.697247	0.00150306	0.00306322	1	6.93282	-0.766115	0.000400436	0.000759365	1	5.81149	-1.2862	1.24843e-08	4.08612e-08	3.95128e-05	6.93282	-0.0688676	0.753597	0.801682	1	6.53013	-0.588948	0.0100403	0.029545	1	6.93282	-0.520081	0.0211824	0.0347365	1	60	5.49849	5.39304	10.1527	71	5.2053	4.74001	9.95154	91	8.13691	7.30143	15.4642	50	7.02578	6.76593	7.36311	76
cyoA	BOV_0042	ubiquinol oxidase subunit II	205.64	-0.466738	0.0340064	0.0531597	1	156.161	-1.56979	1.14135e-12	5.10943e-12	3.61237e-09	156.161	-1.77647	8.95346e-16	5.48118e-15	2.83377e-12	205.64	-1.10305	5.79652e-07	1.80835e-06	0.0018346	205.64	-1.30973	3.06221e-09	5.29655e-08	9.69189e-06	106.251	-0.206681	0.350735	0.424523	1	1978	172.686	169.374	334.7	1339	93.5205	85.1609	187.678	2799	238.429	213.948	475.652	1896	253.806	244.419	279.209	2351
cyoB	BOV_0043	cytochrome o ubiquinol oxidase subunit I	508.551	-2.8081	4.49693e-32	2.37213e-30	1.42328e-28	508.551	-3.9882	1.11217e-62	1.40801e-60	3.52002e-59	508.551	-3.96497	5.67825e-62	7.81376e-60	1.79717e-58	132.851	-1.1801	7.99938e-07	2.45605e-06	0.0025318	132.851	-1.15687	1.31037e-06	1.26569e-05	0.00414731	67.1985	0.0232317	0.922748	0.93787	1	11480	513.27	503.427	1942.55	9880	353.391	321.803	1384.81	17893	780.572	700.425	3040.68	2474	169.604	163.331	364.327	2807
cyoC	BOV_0044	cytochrome o ubiquinol oxidase subunit III	329.921	-2.10531	3.39977e-25	8.89279e-24	1.07603e-21	329.921	-3.55728	3.10926e-67	5.17937e-65	9.8408e-64	329.921	-3.35255	3.35964e-60	4.08972e-58	1.06333e-56	140.453	-1.45196	2.09874e-12	1.25884e-11	6.6425e-09	140.453	-1.24723	1.43915e-09	2.76224e-08	4.5549e-06	66.6714	0.204733	0.325905	0.3982	1	2194	308.294	302.382	371.25	2190	246.188	224.182	306.956	3765	516.202	463.199	639.811	823	177.321	170.763	121.197	999
cyoD	BOV_0045	cytochrome o ubiquinol oxidase subunit IV	389.852	-2.10683	5.08066e-21	8.7393e-20	1.60803e-17	389.852	-3.7296	2.6673e-60	2.814e-58	8.44199e-57	389.852	-3.48733	2.44562e-53	2.15011e-51	7.7404e-50	166.058	-1.62277	1.4896e-12	9.09302e-12	4.71459e-09	166.058	-1.38049	1.52529e-09	2.87199e-08	4.82755e-06	72.1126	0.242277	0.29669	0.366841	1	1374	332.334	325.961	232.496	1521	294.315	268.007	213.187	2718	641.451	575.588	461.888	564	209.17	201.434	83.0559	713
BOV_RS00235	BOV_0047	autotransporter assembly complex protein TamA	111.11	0.454445	0.0016393	0.00331104	1	171.595	0.921105	1.52711e-10	5.56832e-10	4.8333e-07	88.6443	-0.0478736	0.740439	0.77831	1	171.595	0.46666	0.00108587	0.00218089	1	111.11	-0.502319	0.000463757	0.00224338	1	171.595	-0.968979	1.24403e-11	6.56046e-11	3.93735e-08	1086	50.0724	49.1121	183.764	1264	46.624	42.4565	177.166	1041	46.8322	42.0236	176.904	1509	106.682	102.736	222.219	2309
BOV_RS00240	BOV_0048	translocation/assembly module TamB	224.915	-0.713399	0.000364909	0.000822604	1	202.916	-1.31909	4.42454e-11	1.68923e-10	1.40037e-07	202.916	-1.22267	1.0104e-09	3.69702e-09	3.19792e-06	224.915	-0.605691	0.00248472	0.0047387	1	224.915	-0.50927	0.0109676	0.0318329	1	178.052	0.096421	0.630148	0.694911	1	11262	211	206.954	1905.66	16231	243.281	221.534	2274.98	10989	200.887	180.26	1867.43	8146	234.015	225.36	1199.6	13148
BOV_RS00245	BOV_0049	L,D-transpeptidase	321.224	0.998461	2.703e-11	1.62334e-10	8.55501e-08	503.094	1.49918	1.11568e-23	1.12456e-22	3.53113e-20	411.064	1.18516	2.34211e-15	1.37274e-14	7.41278e-12	503.094	0.500722	0.000696821	0.00143864	1	411.064	0.186696	0.206598	0.32799	1	503.094	-0.314027	0.0331326	0.052234	1	835	101.817	99.8641	141.291	948	92.4775	84.2111	132.874	755	89.8267	80.6035	128.302	1802	336.915	324.454	265.366	2423
BOV_RS00250	BOV_0050	hypothetical protein	34.0576	1.04458	8.09654e-05	0.000202254	0.256255	46.3714	1.34121	2.29627e-07	6.30876e-07	0.000726769	59.8431	1.69148	4.50697e-11	1.88436e-10	1.42646e-07	46.3714	0.296632	0.182367	0.236225	1	59.8431	0.646907	0.00322285	0.0116077	1	59.8431	0.350275	0.0994512	0.13942	1	30	12.2952	12.0594	5.07634	26	8.52479	7.76278	3.64423	21	8.3977	7.53545	3.56867	58	36.4482	35.1001	8.54121	61
BOV_RS00255	BOV_0051	hypothetical protein	145.317	0.77018	8.35355e-06	2.42115e-05	0.026439	167.74	0.850179	7.95765e-07	2.06079e-06	0.0025186	220.328	1.20851	2.00119e-12	9.41122e-12	6.33375e-09	167.74	0.0799996	0.634794	0.696984	1	220.328	0.438327	0.00907306	0.0272365	1	220.328	0.358327	0.0322606	0.0509369	1	277	48.0816	47.1595	46.8715	313	43.4649	39.5797	43.8709	346	58.6005	52.5835	58.7981	621	165.281	159.168	91.4498	709
BOV_RS00260	BOV_0054	DUF1775 domain-containing protein	85.3441	-1.22457	4.60624e-13	3.38254e-12	1.45787e-09	104.407	-0.720794	1.76945e-05	3.9163e-05	0.0560031	85.3441	-1.81724	1.12083e-26	1.45985e-25	3.54744e-23	104.407	0.50378	0.00289688	0.00548092	1	66.504	-0.592661	0.000535365	0.00256063	1	104.407	-1.09644	1.09181e-10	5.20876e-10	3.45557e-07	1051	92.5777	90.8021	177.841	1212	85.4084	77.774	169.877	1134	97.4635	87.4562	192.708	579	78.2013	75.309	85.2648	777
BOV_RS00265	BOV_0055	hypothetical protein	717.012	-1.36624	1.14527e-16	1.24562e-15	3.62477e-13	1165.49	-0.314595	0.0553876	0.0762722	1	717.012	-1.85119	3.26457e-29	4.92018e-28	1.03324e-25	1165.49	1.05165	1.70125e-10	8.1792e-10	5.38447e-07	507.876	-0.484946	0.00337984	0.0120709	1	1165.49	-1.53659	1.14391e-20	1.41325e-19	3.62046e-17	3198	709.537	695.929	541.138	3878	688.334	626.805	543.551	4264	923.08	828.3	724.61	1711	582.075	560.546	251.966	2348
BOV_RS00270	BOV_0056	VOC family protein	5.31648	-0.237679	0.480845	0.547437	1	12.3599	0.869082	0.00449885	0.00741607	1	8.371	0.320116	0.310728	0.372944	1	12.3599	1.10676	0.000168186	0.000380411	0.532308	8.371	0.557795	0.0668897	0.136299	1	12.3599	-0.548966	0.0415697	0.0645183	1	18	4.0239	3.94672	3.0458	21	3.75568	3.41997	2.94341	13	2.83559	2.54444	2.20918	21	7.19823	6.932	3.09251	20
apbC	BOV_0057	iron-sulfur cluster carrier protein ApbC	59.0791	-0.709288	1.05897e-06	3.49495e-06	0.00335165	139.575	0.372792	0.00923776	0.0145171	1	66.0221	-0.714463	7.99562e-07	2.20629e-06	0.00253061	139.575	1.08208	5.05549e-14	3.64583e-13	1.60006e-10	66.0221	-0.00517538	0.971575	0.978482	1	139.575	-1.08726	3.02549e-14	2.0849e-13	9.57569e-11	892	67.8393	66.5382	150.937	849	51.6558	47.0384	118.998	690	51.2025	45.9451	117.256	551	64.254	61.8775	81.1415	676
BOV_RS00280	BOV_0058	alpha-D-glucose phosphate-specific phosphoglucomutase	106.623	0.663854	5.37837e-05	0.000138996	0.170225	114.053	0.614524	0.000181987	0.000360443	0.575989	214.659	1.4979	5.78326e-20	4.80421e-19	1.8304e-16	114.053	-0.0493306	0.761751	0.807586	1	214.659	0.834041	2.74126e-07	3.16095e-06	0.000867608	214.659	0.883372	5.00991e-08	1.80229e-07	0.000158564	841	45.619	44.7441	142.307	945	41.0087	37.343	132.454	608	32.1794	28.8753	103.321	1335	111.036	106.929	196.595	1750
BOV_RS00285	BOV_0059	LysR family transcriptional regulator	19.6586	-0.400842	0.0398753	0.0613839	1	18.7257	-0.620696	0.00142451	0.00251174	1	19.7662	-0.560051	0.00395811	0.00681006	1	19.6586	-0.219854	0.256858	0.318216	1	19.7662	-0.159209	0.411029	0.546722	1	19.7662	0.0606456	0.753603	0.79813	1	168	16.6357	16.3167	28.4275	206	16.319	14.8603	28.8735	134	12.9468	11.6174	22.7715	134	20.3455	19.593	19.7331	196
BOV_RS00290	BOV_0060	alpha/beta hydrolase	16.0078	-0.0279293	0.875017	0.903271	1	15.528	-0.236026	0.1822	0.227661	1	12.7736	-0.524725	0.00352718	0.00610695	1	16.0078	-0.208096	0.225875	0.285079	1	16.0078	-0.496795	0.00448976	0.0152415	1	15.528	-0.288699	0.0974354	0.136842	1	104	9.96394	9.77284	17.598	129	9.88739	9.00359	18.081	97	9.06765	8.1366	16.4838	112	16.4531	15.8446	16.4934	168
BOV_RS00295	BOV_0061	nucleoside/nucleotide kinase family protein	12.362	-0.0162526	0.933264	0.947939	1	20.4424	0.554679	0.00271468	0.00460695	1	19.5601	0.476437	0.0103569	0.0165553	1	20.4424	0.570931	0.00119336	0.00239057	1	19.5601	0.49269	0.00539623	0.0176804	1	20.4424	-0.0782414	0.639546	0.703273	1	75	9.49847	9.3163	12.6909	59	5.97777	5.44343	8.26959	56	6.92	6.20947	9.51645	68	13.2048	12.7165	10.0138	100
BOV_RS00300	BOV_0062	fumarylacetoacetate hydrolase family protein	108.34	0.991933	2.50546e-11	1.50757e-10	7.9298e-08	61.6417	0.0310436	0.836521	0.860767	1	99.6493	0.70072	2.44721e-06	6.43841e-06	0.0077454	108.34	-0.960889	3.29686e-11	1.73575e-10	1.04345e-07	108.34	-0.291213	0.0417831	0.0962111	1	99.6493	0.669677	3.81906e-06	1.10993e-05	0.0120873	222	28.4822	27.9359	37.5649	340	34.8975	31.7781	47.6553	259	32.4224	29.0934	44.0136	566	111.345	107.226	83.3504	753
BOV_RS00305	BOV_0063	hypothetical protein	35.3558	0.111812	0.646701	0.706283	1	60.9118	0.733044	0.00176102	0.00305739	1	36.4466	-0.0182061	0.940092	0.950225	1	60.9118	0.621232	0.00529945	0.00952672	1	36.4466	-0.130018	0.573679	0.685145	1	60.9118	-0.75125	0.000673459	0.0014373	1	55	25.3589	24.8726	9.30663	45	16.5988	15.115	6.30732	37	16.6454	14.9363	6.28765	52	36.7624	35.4027	7.65763	90
BOV_RS00310	BOV_0064	hypothetical protein	1.95575	1.31926	0.1666	0.217081	1	6.17848	2.9235	0.000976821	0.00175761	1	3.60593	2.18558	0.0157075	0.0244417	1	6.17848	1.60425	0.00636384	0.0113026	1	3.60593	0.866325	0.158869	#N/A	1	6.17848	-0.737921	0.143654	0.193276	1	1	0.421551	0.413466	0.169211	1	0.337244	0.307099	0.140163	1	0.411316	0.369083	0.169937	5	3.23186	3.11233	0.736311	2
BOV_RS00315	BOV_0065	hypothetical protein	473.433	2.32245	7.45652e-33	4.29089e-31	2.35999e-29	206.645	0.985427	5.38289e-07	1.42568e-06	0.00170369	364.949	1.77283	9.58224e-20	7.85694e-19	3.03278e-16	473.433	-1.33702	4.2369e-13	2.72585e-12	1.34098e-09	473.433	-0.549618	0.00262843	0.00986075	1	364.949	0.787404	2.061e-05	5.45787e-05	0.0652307	134	62.7643	61.5605	22.6743	117	43.8418	39.9229	16.399	133	60.7834	54.5423	22.6016	710	509.915	491.056	104.556	867
BOV_RS00320	BOV_0066	lytic transglycosylase domain-containing protein	650.46	0.675839	6.67167e-07	2.27052e-06	0.00211158	290.094	-0.635071	3.23568e-06	7.76415e-06	0.0102409	638.351	0.476226	0.000459808	0.000912409	1	650.46	-1.31091	4.97674e-22	7.24037e-21	1.57514e-18	650.46	-0.199613	0.140369	0.243781	1	638.351	1.1113	2.81824e-16	2.33673e-15	8.91974e-13	2389	244.778	240.083	404.246	2892	237.055	215.865	405.35	2384	238.335	213.863	405.129	4525	710.897	684.604	666.361	6079
BOV_RS00325	BOV_0067	hemolysin III family protein	130.249	0.317664	0.0309228	0.0487647	1	86.6565	-0.421944	0.0044053	0.00727323	1	164.805	0.492643	0.00077005	0.00148068	1	130.249	-0.739609	4.16148e-07	1.31681e-06	0.00131711	164.805	0.174979	0.225604	0.350665	1	164.805	0.914587	3.16892e-10	1.45798e-09	1.00296e-06	437	58.8824	57.7531	73.9454	569	61.3354	55.8528	79.7525	486	63.8949	57.3343	82.5892	660	136.358	131.315	97.193	824
BOV_RS00330	BOV_0068	error-prone DNA polymerase	2.78138	-1.39214	1.09789e-08	4.7535e-08	3.47481e-05	2.78138	-1.663	8.45853e-12	3.46778e-11	2.67712e-08	2.78138	-1.18239	6.31822e-07	1.76653e-06	0.00199972	1.92556	-0.270862	0.285262	0.348404	1	2.49887	0.209746	0.39699	0.533203	1	2.49887	0.480608	0.0521542	0.0784717	1	99	2.73705	2.68456	16.7519	150	3.31768	3.02112	21.0244	109	2.94036	2.63845	18.5231	43	1.82284	1.75542	6.33227	74
BOV_RS00340	BOV_0069	DNA polymerase Y family protein	3.90947	-1.13158	5.36427e-05	0.000138822	0.169779	3.90947	-1.20334	1.32493e-05	2.96983e-05	0.041934	3.90947	-1.03328	0.000160137	0.000339019	0.506834	3.44457	-0.0717556	0.802214	0.84408	1	3.90198	0.0983	0.729283	0.80655	1	3.90198	0.170056	0.543901	0.613214	1	61	4.26883	4.18696	10.3219	65	3.63904	3.31376	9.11057	69	4.71144	4.22768	11.7256	43	4.61402	4.44337	6.33227	34
BOV_RS00345	BOV_0070	ImuA family protein	29.6319	-0.842387	3.13514e-07	1.11241e-06	0.000992271	29.1685	-1.00891	7.69709e-10	2.64797e-09	2.43613e-06	28.8705	-1.83539	3.45383e-27	4.5738e-26	1.09314e-23	29.6319	-0.166525	0.315051	0.379554	1	29.6319	-0.992999	7.2001e-09	1.17694e-07	2.27883e-05	29.1685	-0.826473	1.33985e-06	4.17577e-06	0.00424064	269	27.7223	27.1906	45.5179	354	29.186	26.5771	49.6176	364	36.6019	32.8437	61.8569	217	34.2901	33.0218	31.9559	267
BOV_RS00350	BOV_0071	YadA-like family protein	2366.29	0.268849	0.1585	0.207724	1	3579.95	0.720152	0.000158403	0.000315907	0.501345	2818.95	0.347495	0.0683486	0.0949619	1	3579.95	0.451303	0.0179057	0.0295663	1	2818.95	0.0786454	0.679925	0.770289	1	3579.95	-0.372657	0.0505763	0.0765058	1	37169	1429.99	1402.57	6289.42	29974	922.555	840.09	4201.23	30233	1134.91	1018.38	5137.69	44377	2617.84	2521.02	6535.05	60742
BOV_RS00355	BOV_0072	invasion associated locus B family protein	915.338	-0.444127	0.00976872	0.0170066	1	1884.78	0.446852	0.00926059	0.0145411	1	925.933	-0.603068	0.000449659	0.000893951	1	1884.78	0.890979	2.11465e-07	7.0059e-07	0.000669286	925.933	-0.158941	0.355028	0.489635	1	1884.78	-1.04992	9.63011e-10	4.2239e-09	3.04793e-06	6481	777.419	762.509	1096.66	6731	645.933	588.195	943.434	6704	784.644	704.078	1139.25	5167	950.35	915.201	760.904	7607
BOV_RS00360	BOV_0073	argininosuccinate synthase	41.7009	-0.811823	4.5466e-07	1.59005e-06	0.001439	104.604	0.360259	0.0228139	0.0336468	1	47.0981	-0.816744	3.44705e-07	9.88216e-07	0.00109099	104.604	1.17208	1.73719e-13	1.17365e-12	5.49822e-10	47.0981	-0.00492177	0.975622	0.980897	1	104.604	-1.177	1.07356e-13	6.90688e-13	3.39782e-10	569	41.254	40.4628	96.2813	679	39.3839	35.8634	95.1704	691	48.883	43.8638	117.426	413	45.913	44.2149	60.8193	564
BOV_RS00365	BOV_0074	LysE family translocator	8.17868	0.324163	0.214642	0.271235	1	13.5079	0.894748	0.000352353	0.000674243	1	11.548	0.651666	0.010057	0.0161166	1	13.5079	0.570586	0.0131205	0.0222452	1	11.548	0.327504	0.15997	0.270558	1	13.5079	-0.243082	0.271044	0.340286	1	40	5.3652	5.2623	6.76845	29	3.11185	2.83369	4.06472	24	3.14096	2.81845	4.07848	45	9.25487	8.91257	6.6268	64
BOV_RS00370	BOV_0075	hypothetical protein	87.2646	-0.503323	0.00817437	0.0144455	1	132.78	-0.050552	0.788732	0.821704	1	82.2313	-0.751075	7.88422e-05	0.000174379	0.249536	132.78	0.452771	0.0164141	0.0273656	1	87.2646	-0.247752	0.192898	0.312056	1	132.78	-0.700523	0.000204162	0.000467119	0.646171	433	76.0549	74.5962	73.2685	441	61.9687	56.4295	61.8117	480	82.2632	73.8166	81.5696	325	87.5295	84.2922	47.8602	548
rlmN	BOV_0076	23S rRNA (adenine(2503)-C(2))-methyltransferase RlmN	98.5246	0.205899	0.30796	0.372304	1	190.927	1.01078	5.0767e-07	1.34797e-06	0.00160678	77.5165	-0.30289	0.134151	0.174297	1	190.927	0.804879	5.88495e-05	0.000142017	0.186259	98.5246	-0.508789	0.0115056	0.0330399	1	190.927	-1.31367	5.80212e-11	2.82455e-10	1.83637e-07	861	61.6672	60.4845	145.691	640	36.6712	33.3933	89.7041	769	53.7406	48.2227	130.681	920	101.035	97.2979	135.481	1449
BOV_RS00380		hypothetical protein	0.731074	-0.187117	0.872049	0.900861	1	1.08509	0.33544	0.754339	0.792393	1	1.53166	0.839209	0.416883	0.479098	1	1.08509	0.522557	0.604978	#N/A	1	1.53166	1.02633	0.289814	#N/A	1	1.53166	0.503769	0.55796	#N/A	1	0	0	0	0	1	0.363186	0.330722	0.140163	2	0.885912	0.794948	0.339873	2	1.39219	1.34069	0.294524	1
BOV_RS00385	BOV_0077	hypothetical protein	854.807	2.57994	1.94595e-41	2.19962e-39	6.15894e-38	1689.68	3.41697	1.80075e-71	3.79957e-69	5.69936e-68	793.506	2.29844	3.05434e-33	6.50702e-32	9.66699e-30	1689.68	0.837037	9.01927e-06	2.4363e-05	0.028546	854.807	-0.281501	0.135838	0.237856	1	1689.68	-1.11854	2.98549e-09	1.24603e-08	9.44909e-06	702	103.06	101.083	118.786	675	79.2776	72.1912	94.6097	490	70.1898	62.9828	83.2689	4248	956.244	920.877	625.57	5033
BOV_RS00390	BOV_0079	DUF1232 domain-containing protein	44.5084	0.103284	0.624748	0.685858	1	53.1029	0.176682	0.398066	0.458053	1	41.1768	-0.198077	0.348766	0.411882	1	53.1029	0.0733982	0.719188	0.770896	1	44.5084	-0.301361	0.144509	0.249226	1	53.1029	-0.374759	0.0667224	0.0974134	1	98	22.5925	22.1592	16.5827	136	25.0826	22.8405	19.0621	116	26.0929	23.4137	19.7126	114	40.2972	38.8068	16.7879	203
BOV_RS00395	BOV_0080	4a-hydroxytetrahydrobiopterin dehydratase	31.6076	-0.0848434	0.680895	0.737015	1	24.1592	-0.612925	0.00345643	0.00577593	1	55.5323	0.568135	0.00409363	0.00700722	1	31.6076	-0.528082	0.00950904	0.0164551	1	55.5323	0.652979	0.000652196	0.00297589	1	55.5323	1.18106	1.42027e-09	6.10008e-09	4.49515e-06	73	21.9809	21.5593	12.3524	88	21.1982	19.3034	12.3343	53	15.5713	13.9724	9.00664	75	34.6271	33.3463	11.0447	88
thpR	BOV_0081	RNA 2',3'-cyclic phosphodiesterase	1461.4	0.71306	3.1701e-05	8.51729e-05	0.100334	486.613	-1.60429	1.1298e-20	8.96192e-20	3.57581e-17	1465.92	0.546076	0.00143856	0.00263639	1	1461.4	-2.31735	1.77936e-41	1.06111e-39	5.63167e-38	1465.92	-0.166984	0.328963	0.464924	1	1465.92	2.15036	5.83448e-36	2.15389e-34	1.84661e-32	2984	446.973	438.4	504.927	5582	668.908	609.116	782.388	3144	459.505	412.324	534.281	7345	1686.96	1624.57	1081.64	9590
BOV_RS00410	BOV_0083	arylesterase	235.786	-0.504233	0.000352184	0.00079562	1	340.138	-0.134143	0.339958	0.397769	1	353.095	-0.0926995	0.509591	0.568944	1	340.138	0.370089	0.00847786	0.0147862	1	353.095	0.411533	0.00341808	0.0121928	1	353.095	0.0414439	0.767291	0.80986	1	1708	208.267	204.273	289.013	2229	217.439	198.003	312.422	1393	165.733	148.716	236.722	1254	234.457	225.785	184.667	1849
BOV_RS00415	BOV_0084	ABC transporter ATP-binding protein	17.3634	0.726679	0.00643019	0.0115437	1	43.6601	1.88216	4.70222e-13	2.15689e-12	1.48825e-09	19.2669	0.704917	0.00783528	0.0127894	1	43.6601	1.15548	2.63927e-06	7.62756e-06	0.00835328	19.2669	-0.0217624	0.930957	0.950771	1	43.6601	-1.17724	1.44297e-06	4.46127e-06	0.004567	51	6.19316	6.07438	8.62978	71	6.89755	6.281	9.95154	45	5.33188	4.78441	7.64715	89	16.5716	15.9587	13.1063	117
BOV_RS00420	BOV_0085	ABC transporter permease	29.0853	-0.89924	1.56613e-10	8.60558e-10	4.95681e-07	60.6084	0.0308947	0.823617	0.849103	1	29.0853	-1.36494	3.69925e-22	3.6818e-21	1.17081e-18	60.6084	0.930134	2.54545e-11	1.3586e-10	8.05635e-08	28.5041	-0.465704	0.00102554	0.00440259	1	60.6084	-1.39584	1.9501e-23	3.1661e-22	6.17206e-20	849	29.4739	28.9086	143.66	1074	29.8283	27.162	150.535	1026	34.7538	31.1853	174.355	555	29.543	28.4503	81.7305	784
BOV_RS00425	BOV_0086	Bax inhibitor-1/YccA family protein	7109.91	-0.753555	0.000213136	0.000497842	0.674576	13970.6	0.0837834	0.680529	0.727906	1	7267.66	-0.890543	1.20806e-05	2.93889e-05	0.038235	13970.6	0.837338	3.87406e-05	9.57248e-05	0.122614	7267.66	-0.136988	0.500856	0.623712	1	13970.6	-0.974326	1.68347e-06	5.15345e-06	0.00532819	60378	7242.56	7103.65	10216.6	63543	6097.83	5552.76	8906.35	68195	7981.62	7162.09	11588.8	40685	7483.07	7206.3	5991.36	64959
BOV_RS00430	BOV_0087	GNAT family N-acetyltransferase	20.5576	-0.658157	0.0357844	0.0557645	1	53.7962	0.571516	0.0627538	0.0856103	1	105.693	1.54918	3.93909e-07	1.12115e-06	0.00124672	53.7962	1.22967	6.60142e-05	0.000158077	0.208935	105.693	2.20733	5.9547e-13	1.94673e-11	1.88466e-09	105.693	0.977659	0.00111735	0.00230532	1	101	16.5576	16.24	17.0903	105	13.7708	12.5399	14.7171	173	27.6724	24.8311	29.399	84	21.1148	20.3339	12.37	155
BOV_RS00435	BOV_0088	DUF2794 domain-containing protein	116.654	2.33439	2.61328e-33	1.62177e-31	8.27102e-30	61.4848	1.26015	1.52268e-10	5.55859e-10	4.8193e-07	143.345	2.46555	2.7054e-37	7.92831e-36	8.56258e-34	116.654	-1.07425	5.01816e-10	2.27172e-09	1.58825e-06	143.345	0.131153	0.436747	0.566895	1	143.345	1.2054	2.22714e-12	1.26259e-11	7.04891e-09	75	16.516	16.1992	12.6909	69	12.1559	11.0693	9.67122	57	12.2474	10.9899	9.68638	390	131.686	126.816	57.4322	473
BOV_RS00440	BOV_0089	thioredoxin family protein	40.3135	-0.198018	0.325408	0.390712	1	93.1869	0.866113	1.20031e-05	2.70776e-05	0.0379898	73.6015	0.508805	0.010386	0.0165934	1	93.1869	1.06413	6.14272e-08	2.1427e-07	0.000194417	73.6015	0.706822	0.000338519	0.0016983	1	93.1869	-0.357308	0.0650087	0.0952703	1	230	27.7019	27.1706	38.9186	270	26.016	23.6905	37.8439	242	28.4396	25.5195	41.1246	221	40.8138	39.3042	32.5449	356
acnA	BOV_0091	aconitate hydratase AcnA	589.991	-1.39412	2.19197e-11	1.33159e-10	6.93758e-08	1562.15	0.390584	0.0606447	0.0830192	1	589.991	-2.34757	1.9551e-29	3.00383e-28	6.18789e-26	1562.15	1.7847	1.03926e-17	1.03959e-16	3.28925e-14	408.407	-0.953454	4.79273e-06	4.02779e-05	0.015169	1562.15	-2.73815	1.89217e-39	8.89035e-38	5.98873e-36	19887	654.952	642.391	3365.11	17648	464.976	423.413	2473.59	24421	784.746	704.17	4150.02	9520	480.739	462.958	1401.94	12407
ccmA	BOV_0092	heme ABC exporter ATP-binding protein CcmA	18.5689	0.68391	0.00551492	0.010072	1	9.18995	-0.463496	0.0698808	0.0944779	1	19.6685	0.604761	0.0135852	0.0213173	1	18.5689	-1.14741	1.94906e-06	5.7235e-06	0.00616876	19.6685	-0.0791485	0.730512	0.807608	1	19.6685	1.06826	8.32505e-06	2.31326e-05	0.0263488	44	6.01101	5.89572	7.4453	79	8.63408	7.86231	11.0728	40	5.33188	4.78441	6.79746	99	20.7378	19.9708	14.579	87
ccmB	BOV_0093	heme exporter protein CcmB	21.0312	-0.434026	0.0165796	0.0275437	1	15.7019	-1.51073	2.27395e-15	1.24949e-14	7.19706e-12	30.6226	-0.0704512	0.689713	0.734997	1	21.0312	-1.0767	1.45376e-08	5.43801e-08	4.60115e-05	30.6226	0.363575	0.0386183	0.0903929	1	30.6226	1.44028	8.28823e-15	6.09047e-14	2.62322e-11	116	15.4189	15.1232	19.6285	144	15.3127	13.944	20.1834	155	20.1026	18.0385	26.3402	101	20.5849	19.8236	14.8735	162
BOV_RS00460	BOV_0094	heme ABC transporter permease	159.105	-0.922262	1.89304e-09	9.0369e-09	5.99147e-06	328.856	0.0281471	0.853536	0.875954	1	159.105	-1.58441	8.57327e-25	1.00871e-23	2.71344e-21	328.856	0.950409	5.16672e-10	2.33217e-09	1.63527e-06	153.434	-0.66215	1.83997e-05	0.00013719	0.0582349	328.856	-1.61256	8.29164e-26	1.57745e-24	2.6243e-22	1404	157.529	154.508	237.573	1655	148.554	135.275	231.969	1909	208.989	187.531	324.409	970	166.877	160.705	142.844	1378
ccmD	BOV_0095	heme exporter protein CcmD	28.1996	-0.0449947	0.847376	0.880481	1	46.8961	0.534131	0.0154	0.023321	1	23.59	-0.46023	0.0524929	0.0745691	1	46.8961	0.579125	0.0054041	0.00969799	1	28.1996	-0.415235	0.0661433	0.135262	1	46.8961	-0.994361	2.77882e-06	8.22245e-06	0.00879497	38	19.3332	18.9624	6.43003	40	16.2808	14.8255	5.6065	32	15.8853	14.2542	5.43797	39	30.424	29.2988	5.74322	49
BOV_RS00470	BOV_0096	DsbE family thiol:disulfide interchange protein	94.4538	-1.47229	5.38164e-18	6.73237e-17	1.70329e-14	138.603	-0.459455	0.00597652	0.0096805	1	94.4538	-2.0414	1.16333e-32	2.36022e-31	3.68194e-29	138.603	1.01283	2.42686e-09	1.01836e-08	7.68103e-06	61.8765	-0.569111	0.00107875	0.00459123	1	138.603	-1.58194	2.20164e-20	2.62588e-19	6.96818e-17	717	103.714	101.725	121.325	755	87.3695	79.5597	105.823	806	113.757	102.077	136.969	308	68.3126	65.786	45.3567	455
ilvD	BOV_0097	dihydroxy-acid dehydratase	106.696	-1.74856	3.81004e-21	6.66231e-20	1.20588e-17	106.696	-1.30956	1.29302e-12	5.74778e-12	4.09242e-09	106.696	-2.59316	4.00985e-44	1.9229e-42	1.26912e-40	86.168	0.438995	0.0180106	0.0296921	1	57.6925	-0.844608	6.3764e-06	5.24027e-05	0.0201813	86.168	-1.2836	5.7813e-12	3.13423e-11	1.82978e-08	2593	125.026	122.628	438.765	2421	93.387	85.0394	339.334	2663	125.283	112.42	452.541	926	68.4605	65.9284	136.365	1173
BOV_RS00480	BOV_0098	hypothetical protein	107.141	-0.126175	0.53152	0.597394	1	108.131	-0.256227	0.203024	0.251201	1	306.07	1.22208	8.70094e-10	3.20587e-09	2.75385e-06	108.131	-0.130052	0.516109	0.583681	1	306.07	1.34826	1.05225e-11	2.67559e-10	3.33037e-08	306.07	1.47831	8.05192e-14	5.21273e-13	2.54843e-10	463	89.1031	87.3942	78.3449	487	74.9782	68.2761	68.2592	223	41.8738	37.5743	37.8959	340	100.328	96.6174	50.0691	440
BOV_RS00485	BOV_0099	response regulator	586.112	-0.32024	0.0984213	0.136985	1	668.44	-0.258654	0.181553	0.227031	1	1109.17	0.425549	0.0277608	0.0413506	1	668.44	0.0615854	0.750286	0.798708	1	1109.17	0.745788	0.000113982	0.000668831	0.360754	1109.17	0.684203	0.00039504	0.000869261	1	2276	537.292	526.988	385.125	2371	447.78	407.754	332.325	1325	305.197	273.86	225.166	1575	570.1	549.014	231.938	2090
BOV_RS00490	BOV_0100	Lrp/AsnC ligand binding domain-containing protein	25.217	-0.310435	0.182805	0.235481	1	37.3426	0.0987142	0.659059	0.708052	1	22.9195	-0.617173	0.00833605	0.0135162	1	37.3426	0.409149	0.062881	0.0925897	1	25.217	-0.306738	0.182974	0.299661	1	37.3426	-0.715887	0.00119419	0.00245082	1	38	14.194	13.9218	6.43003	56	16.7342	15.2383	7.8491	67	24.4186	21.9114	11.3858	47	26.9185	25.9229	6.92132	63
BOV_RS00500	BOV_0101	DUF930 domain-containing protein	49.8943	0.6858	9.98758e-05	0.000247151	0.316107	44.8322	0.376416	0.0328711	0.0473541	1	71.7167	1.02759	2.85079e-09	9.96991e-09	9.02276e-06	49.8943	-0.309384	0.0591213	0.0875526	1	71.7167	0.341792	0.0329262	0.0798212	1	71.7167	0.651176	4.92332e-05	0.000123922	0.155823	86	18.7981	18.4375	14.5522	99	17.3119	15.7644	13.8761	90	19.1948	17.2239	15.2943	146	48.9327	47.1229	21.5003	202
phiA	BOV_0102	peptidoglycan hydrolase inhibitor PhiA	432.167	-1.14199	1.98225e-13	1.53394e-12	6.27383e-10	432.167	-2.41071	1.75702e-53	1.18319e-51	5.56097e-50	432.167	-1.68168	3.2395e-27	4.30799e-26	1.0253e-23	355.328	-1.26872	6.54259e-16	5.63571e-15	2.07073e-12	355.328	-0.539696	0.000545106	0.00258643	1	276.129	0.729028	3.57575e-06	1.04509e-05	0.0113172	2565	467.219	458.259	434.027	3340	486.715	443.208	468.143	2477	440.235	395.033	420.933	1291	360.572	347.236	190.115	2154
BOV_RS00510	BOV_0103	YdcF family protein	676.52	-0.557361	0.00483381	0.00890512	1	1718.86	0.63238	0.00137211	0.00242474	1	984.901	-0.191168	0.333517	0.396686	1	1718.86	1.18974	1.73565e-09	7.40339e-09	5.49335e-06	984.901	0.366193	0.0639808	0.131999	1	1718.86	-0.823548	3.04587e-05	7.85141e-05	0.0964018	5308	573.742	562.738	898.174	7865	680.11	619.317	1102.38	4784	504.548	452.742	812.977	4370	724.268	697.48	643.536	5933
BOV_RS00515	BOV_0104	sulfate ABC transporter substrate-binding protein	61.8802	0.0331462	0.81907	0.85612	1	40.0089	-0.756931	2.58391e-07	7.07445e-07	0.000817807	46.5551	-0.558377	0.000133121	0.000284681	0.421328	61.8802	-0.790077	4.82064e-08	1.70649e-07	0.000152573	61.8802	-0.591524	3.9768e-05	0.000268886	0.125866	46.5551	0.198554	0.173855	0.228733	1	324	37.4933	36.7742	54.8245	398	36.8456	33.5521	55.7847	292	32.9698	29.5845	49.6215	352	62.4572	60.1472	51.8363	539
cysT_1			65.1915	0.0748171	0.543957	0.608778	1	37.1943	-0.896066	1.23581e-12	5.51671e-12	3.91135e-09	79.8792	0.190585	0.118719	0.156147	1	65.1915	-0.970883	4.55219e-15	3.61032e-14	1.44077e-11	79.8792	0.115768	0.33368	0.468696	1	79.8792	1.08665	8.44353e-19	8.84574e-18	2.67238e-15	348	35.5328	34.8514	58.8856	470	38.3922	34.9604	65.8764	360	35.8656	32.183	61.1772	416	65.1292	62.7204	61.2611	646
cysW_1			56.4064	-0.158749	0.227257	0.285197	1	36.3304	-0.94656	1.40895e-12	6.24554e-12	4.45931e-09	76.1171	0.108069	0.405195	0.467704	1	56.4064	-0.787811	2.57312e-09	1.07392e-08	8.14391e-06	76.1171	0.266819	0.0377239	0.0888586	1	76.1171	1.05463	6.81207e-16	5.4726e-15	2.15602e-12	350	35.737	35.0516	59.224	502	41.0061	37.3407	70.3616	344	34.2716	30.7527	58.4582	372	58.2405	56.0865	54.7815	517
BOV_RS00530	BOV_0107	sulfate/molybdate ABC transporter ATP-binding protein	57.4914	1.08233	5.05142e-11	2.91747e-10	1.59877e-07	44.0508	0.546592	0.000948185	0.00171095	1	55.1363	0.851167	2.35264e-07	6.88179e-07	0.00074461	57.4914	-0.535739	0.000731773	0.00150679	1	57.4914	-0.231164	0.143198	0.247529	1	55.1363	0.304575	0.0547074	0.0818485	1	246	20.1642	19.7775	41.626	231	15.1479	13.7939	32.3776	159	12.7165	11.4108	27.0199	489	61.4592	59.1861	72.0112	623
cgs	BOV_0108	cyclic beta 1-2 glucan synthetase Cgs	187.68	-0.615044	0.000582593	0.00127606	1	158.015	-1.7698	4.50095e-23	4.30378e-22	1.42455e-19	174.675	-0.889921	6.46374e-07	1.80244e-06	0.00204577	187.68	-1.15475	1.08884e-10	5.33409e-10	3.44617e-07	187.68	-0.274877	0.124258	0.22149	1	174.675	0.879878	8.75463e-07	2.79878e-06	0.00277084	16266	167.359	164.15	2752.39	21227	174.724	159.106	2975.23	16739	168.044	150.79	2844.57	11753	185.417	178.559	1730.77	19419
pncB	BOV_0109	nicotinate phosphoribosyltransferase	34.053	1.20441	3.36899e-11	2.0043e-10	1.06629e-07	18.2071	0.139095	0.451251	0.513006	1	46.7693	1.48809	1.5543e-16	1.01222e-15	4.91937e-13	34.053	-1.06531	1.16368e-09	5.02588e-09	3.68306e-06	46.7693	0.283681	0.096169	0.181537	1	46.7693	1.349	7.98911e-15	5.88462e-14	2.52855e-11	123	8.34381	8.18378	20.813	176	9.55138	8.69761	24.6686	123	8.14122	7.3053	20.9022	346	35.9888	34.6577	50.9527	484
BOV_RS00545	BOV_0110	PhzF family phenazine biosynthesis protein	619.76	-0.458937	0.00397642	0.00745137	1	467.343	-1.1404	8.6226e-13	3.90422e-12	2.72905e-09	858.81	-0.157771	0.321719	0.384242	1	619.76	-0.681467	1.92555e-05	4.94299e-05	0.0609436	858.81	0.301166	0.0585347	0.123767	1	858.81	0.982633	6.95119e-10	3.0882e-09	2.20005e-06	4191	447.002	438.429	709.165	6527	556.929	507.146	914.841	4888	508.684	456.453	830.65	3951	646.146	622.248	581.833	6408
BOV_RS00550	BOV_0111	class I SAM-dependent methyltransferase	22.1247	0.860168	1.82725e-06	5.82988e-06	0.00578324	31.5642	1.22961	3.06251e-12	1.30808e-11	9.69285e-09	58.3535	2.103	5.97699e-34	1.32288e-32	1.89172e-30	31.5642	0.369441	0.0193661	0.0316574	1	58.3535	1.24283	8.51908e-16	4.29564e-14	2.69629e-12	58.3535	0.873392	5.52854e-09	2.21213e-08	1.74978e-05	66	7.4052	7.26317	11.168	73	6.55254	5.96683	10.2319	69	7.55383	6.77822	11.7256	143	24.6014	23.6915	21.0585	171
BOV_RS00555	BOV_0112	carbohydrate kinase	51.6245	1.58433	4.18128e-21	7.23155e-20	1.32337e-17	55.5738	1.5426	3.05445e-20	2.36944e-19	9.66733e-17	102.687	2.40807	8.25149e-48	4.83629e-46	2.6116e-44	55.5738	-0.041731	0.785048	0.828884	1	102.687	0.823739	5.15625e-08	7.03663e-07	0.000163195	102.687	0.86547	8.89603e-09	3.49739e-08	2.81559e-05	117	11.1732	10.9589	19.7977	136	10.3902	9.46144	19.0621	94	8.75877	7.85944	15.974	375	54.9102	52.8793	55.2233	475
BOV_RS00560	BOV_0113	SDR family oxidoreductase	272.92	1.13562	4.21058e-13	3.10641e-12	1.33265e-09	253.063	0.878914	2.01062e-08	6.02044e-08	6.36361e-05	354.801	1.33851	1.13991e-17	7.99962e-17	3.60783e-14	272.92	-0.256709	0.0967205	0.136023	1	354.801	0.202883	0.188558	0.306704	1	354.801	0.459592	0.0028908	0.00557486	1	759	83.2603	81.6634	128.431	810	71.0846	64.7306	113.532	613	65.6118	58.8749	104.171	1763	296.538	285.57	259.623	2386
BOV_RS00565	BOV_0114	penicillin-binding protein	48.4379	-0.0980216	0.527576	0.593382	1	80.5069	0.477242	0.00197707	0.00341004	1	78.0996	0.42774	0.00557641	0.00933827	1	80.5069	0.575264	0.000180935	0.000408354	0.572658	78.0996	0.525761	0.000624534	0.00287254	1	80.5069	-0.0495026	0.745939	0.790822	1	891	34.4138	33.7538	150.767	1002	30.9612	28.1936	140.443	704	26.531	23.8068	119.635	879	52.0566	50.1313	129.443	1259
BOV_RS00570	BOV_0115	porin family protein	703.428	-0.291903	0.0966806	0.134918	1	791.831	-0.263864	0.133022	0.170589	1	722.071	-0.415986	0.0178931	0.0276252	1	791.831	0.028039	0.873124	0.902664	1	722.071	-0.124083	0.479863	0.605853	1	791.831	-0.152122	0.386174	0.45935	1	3547	453.104	444.414	600.193	5013	512.305	466.511	702.635	4517	563.005	505.196	767.603	4138	810.511	780.534	609.371	5854
BOV_RS00575	BOV_0116	porin family protein	37096.2	0.290586	0.0985394	0.137089	1	27459.1	-0.295902	0.092534	0.121725	1	32538	-0.0711046	0.686046	0.732398	1	37096.2	-0.586488	0.000855316	0.00174336	1	37096.2	-0.361691	0.0397572	0.0924045	1	32538	0.224797	0.201252	0.26178	1	141581	18243.9	17894	23957.1	179496	18503.9	16849.8	25158.6	136122	17114.6	15357.3	23132.1	198630	39245.5	37794	29250.7	306455
BOV_RS00580	BOV_0117	ribonuclease D	286.648	0.145474	0.330865	0.396362	1	237.939	-0.261361	0.0808454	0.107919	1	279.434	-0.0661435	0.658293	0.706989	1	286.648	-0.406835	0.00632234	0.0112417	1	286.648	-0.211618	0.155084	0.263793	1	279.434	0.195217	0.189953	0.247809	1	1139	163.157	160.028	192.732	1175	134.652	122.616	164.691	1156	161.571	144.982	196.447	1416	311.011	299.508	208.523	1964
BOV_RS00585	BOV_0118	dipeptidase	329.071	-0.303326	0.0390315	0.0603197	1	475.072	0.0851117	0.562011	0.618486	1	347.93	-0.399534	0.00653753	0.0108048	1	475.072	0.388438	0.00810579	0.0141771	1	347.93	-0.0962073	0.512361	0.634849	1	475.072	-0.484645	0.000950794	0.00198013	1	4001	250.135	245.338	677.015	4665	233.32	212.464	653.858	3839	234.18	210.135	652.386	3731	357.654	344.426	549.435	4884
polA	BOV_0119	DNA polymerase I	21.0724	-0.399092	0.00344319	0.00653732	1	26.638	-0.2126	0.116077	0.150506	1	22.9105	-0.451582	0.00088892	0.00169484	1	26.638	0.186493	0.167182	0.218747	1	22.9105	-0.05249	0.698683	0.783779	1	26.638	-0.238982	0.0754757	0.10886	1	574	17.3013	16.9694	97.1273	626	15.095	13.7457	87.7418	575	16.9106	15.1743	97.7135	485	22.415	21.586	71.4222	698
BOV_RS00600	BOV_0120	DEAD/DEAH box helicase	9.53563	1.10108	1.09751e-07	4.10107e-07	0.00034736	5.98533	0.279226	0.186685	0.232438	1	11.3542	1.19586	5.74758e-09	1.94557e-08	1.81911e-05	9.53563	-0.821854	1.91561e-05	4.92155e-05	0.0606292	11.3542	0.0947822	0.609399	0.71082	1	11.3542	0.916636	1.41774e-06	4.39641e-06	0.00448714	53	2.49435	2.44651	8.9682	78	2.93677	2.67426	10.9327	50	2.29602	2.06027	8.49683	153	11.0409	10.6325	22.5311	157
gyrB	BOV_0121	DNA topoisomerase (ATP-hydrolyzing) subunit B	893.447	0.120956	0.533431	0.599117	1	856.9	-0.0870608	0.65396	0.70441	1	663.185	-0.480226	0.0134244	0.0211084	1	893.447	-0.208017	0.284037	0.347045	1	893.447	-0.601182	0.00196352	0.00767605	1	856.9	-0.393165	0.0429089	0.0663313	1	15028	544.785	534.337	2542.91	14790	428.93	390.589	2073	13712	485.009	435.21	2330.17	16501	917.205	883.281	2429.97	25405
fghA	BOV_0122	S-formylglutathione hydrolase	6.93665	0.163795	0.488165	0.554396	1	10.4058	0.58775	0.009407	0.0147611	1	8.78779	0.33074	0.150082	0.192467	1	10.4058	0.423955	0.043299	0.0659687	1	8.78779	0.166945	0.434326	0.565302	1	10.4058	-0.257009	0.204315	0.265541	1	36	3.99364	3.91705	6.09161	43	3.81619	3.47507	6.02699	29	3.13899	2.81669	4.92816	42	7.14411	6.87988	6.18501	57
BOV_RS00615	BOV_0123	DUF1345 domain-containing protein	38.69	0.0133973	0.942264	0.95341	1	48.1253	0.178555	0.329261	0.386396	1	36.9299	-0.222124	0.22946	0.285024	1	48.1253	0.165158	0.358611	0.425096	1	38.69	-0.235521	0.195031	0.314652	1	48.1253	-0.400679	0.0258106	0.0416218	1	184	24.7926	24.3171	31.1349	198	21.3434	19.4356	27.7522	168	22.0871	19.8193	28.5493	199	41.114	39.5933	29.3052	320
BOV_RS00620	BOV_0124	GNAT family N-acetyltransferase	2.54676	0.0856009	0.881247	0.907912	1	2.93534	0.122676	0.826717	0.851473	1	3.10518	0.177281	0.751195	0.787784	1	2.93534	0.0370756	0.943685	0.956641	1	3.10518	0.0916797	0.860982	#N/A	1	3.10518	0.0546041	0.914681	0.932115	1	1	0.258847	0.253883	0.169211	10	2.0708	1.8857	1.40163	7	1.76794	1.58641	1.18956	6	2.38137	2.29329	0.883573	11
BOV_RS00625	BOV_0125	S-(hydroxymethyl)glutathione dehydrogenase/class III alcohol dehydrogenase	105.293	0.182508	0.182893	0.235499	1	58.6774	-0.806845	5.45499e-09	1.72306e-08	1.7265e-05	120.044	0.201334	0.14063	0.181894	1	105.293	-0.989354	5.28854e-13	3.35374e-12	1.67382e-09	120.044	0.018826	0.889392	0.921931	1	120.044	1.00818	1.63329e-13	1.03575e-12	5.16936e-10	758	60.2898	59.1335	128.262	850	54.0864	49.2517	119.138	648	50.2892	45.1256	110.119	896	109.273	105.232	131.947	1357
BOV_RS00630	BOV_0126	metal/formaldehyde-sensitive transcriptional repressor	21.1541	-0.286506	0.28196	0.344957	1	14.4105	-2.01115	2.12658e-11	8.41329e-11	6.73063e-08	21.5054	-0.441708	0.0953506	0.128255	1	21.1541	-1.72464	6.54644e-09	2.55674e-08	2.07195e-05	21.5054	-0.155202	0.552635	0.667786	1	21.5054	1.56944	1.13832e-07	3.99313e-07	0.000360278	71	22.0538	21.6308	12.014	57	14.1643	12.8982	7.98927	32	9.6984	8.70259	5.43797	47	22.3849	21.557	6.92132	60
hrpB	BOV_0127	ATP-dependent helicase HrpB	10.5084	-1.80635	5.80195e-17	6.46591e-16	1.83632e-13	10.5084	-1.75375	2.05796e-16	1.21293e-15	6.51345e-13	10.5084	-1.87158	2.50809e-18	1.8722e-17	7.93812e-15	6.3545	0.0526088	0.811215	0.850628	1	5.94751	-0.065221	0.768084	0.836502	1	6.3545	-0.11783	0.590194	0.655983	1	236	8.50308	8.34001	39.9339	411	11.8468	10.7878	57.6068	393	13.816	12.3974	66.7851	81	4.47488	4.30937	11.9282	161
BOV_RS00640	BOV_0128	ActS/PrrB/RegB family redox-sensitive histidine kinase	51.6476	0.786077	2.05925e-06	6.51101e-06	0.00651752	43.0387	0.372481	0.0247011	0.0362612	1	60.8835	0.849006	2.64201e-07	7.64347e-07	0.000836196	51.6476	-0.413597	0.0103897	0.0178991	1	60.8835	0.0629283	0.694958	0.780778	1	60.8835	0.476525	0.00303216	0.00582934	1	238	16.2948	15.9822	40.2723	354	19.3896	17.6564	49.6176	259	17.302	15.5255	44.0136	478	50.18	48.3241	70.3913	774
regA	BOV_0131	global response regulator transcription factor RegA	497.951	0.440669	0.00159423	0.00322206	1	431.392	0.0798191	0.567546	0.623889	1	605.321	0.553697	7.11178e-05	0.000157625	0.225088	497.951	-0.36085	0.00934511	0.0161985	1	605.321	0.113027	0.414754	0.548964	1	605.321	0.473877	0.000630011	0.00135108	1	1355	212.682	208.603	229.281	1872	235.067	214.055	262.384	1318	201.851	181.126	223.976	2144	515.997	496.913	315.73	3252
BOV_RS00660	BOV_0132	MmcB family DNA repair protein	49.5714	0.983487	1.3588e-07	5.04175e-07	0.000430061	39.3318	0.480036	0.0105719	0.0165399	1	60.3227	1.07582	6.02774e-09	2.03605e-08	1.90778e-05	49.5714	-0.503451	0.00385447	0.0071402	1	60.3227	0.0923332	0.589665	0.695856	1	60.3227	0.595784	0.000551922	0.00119341	1	95	16.9898	16.6639	16.0751	102	14.5935	13.289	14.2966	76	13.2618	11.9001	12.9152	171	46.8913	45.157	25.1818	260
BOV_RS00665	BOV_0133	L,D-transpeptidase	82.8815	1.77835	2.17783e-13	1.67301e-12	6.89282e-10	46.5722	0.808971	0.00091461	0.00165225	1	117.407	2.11456	1.97385e-18	1.4839e-17	6.24723e-15	82.8815	-0.969383	3.26414e-05	8.14329e-05	0.10331	117.407	0.33621	0.144952	0.249845	1	117.407	1.30559	1.92431e-08	7.32182e-08	6.09044e-05	133	18.9596	18.596	22.5051	100	11.4044	10.385	14.0163	90	12.5183	11.233	15.2943	421	92.0221	88.6186	61.9974	544
BOV_RS00670	BOV_0134	NifU family protein	382.048	0.323393	0.108819	0.149875	1	490.376	0.52645	0.00896677	0.0141123	1	576.999	0.758651	0.000165001	0.000348617	0.522228	490.376	0.203057	0.312053	0.376235	1	576.999	0.435258	0.0301791	0.0741395	1	576.999	0.232201	0.246962	0.314638	1	1370	211.658	207.599	231.82	1297	160.306	145.977	181.791	1136	171.245	153.662	193.048	1644	389.447	375.043	242.099	2643
BOV_RS00675	BOV_0135	universal stress protein	58.7231	0.962941	1.54154e-07	5.70641e-07	0.000487898	90.0645	1.41616	5.32114e-15	2.85932e-14	1.68414e-11	71.9315	1.08615	2.456e-09	8.66581e-09	7.77323e-06	90.0645	0.453218	0.00781962	0.0137153	1	71.9315	0.123207	0.472377	0.599028	1	90.0645	-0.33001	0.0507049	0.0766631	1	121	19.8363	19.4559	20.4746	135	17.7053	16.1227	18.9219	97	15.5158	13.9226	16.4838	257	64.6013	62.2119	37.8464	308
trpS	BOV_0136	tryptophan--tRNA ligase	25.177	0.284149	0.0997712	0.13862	1	49.9183	1.12283	2.72473e-11	1.05943e-10	8.62377e-08	45.3859	0.975311	7.90197e-09	2.6326e-08	2.50097e-05	49.9183	0.838681	2.69158e-07	8.73987e-07	0.000851884	45.3859	0.691162	2.36554e-05	0.000169988	0.0748694	49.9183	-0.147519	0.354148	0.427653	1	146	12.1018	11.8697	24.7049	191	12.6656	11.5335	26.7711	141	11.4036	10.2327	23.9611	237	30.1216	29.0076	34.9011	253
murJ	BOV_0137	murein biosynthesis integral membrane protein MurJ	57.4656	0.421186	0.00419241	0.00780987	1	36.5749	-0.386794	0.00904542	0.014229	1	74.2336	0.62027	2.2639e-05	5.30758e-05	0.0716524	57.4656	-0.80798	3.08168e-08	1.11379e-07	9.75353e-05	74.2336	0.199084	0.167146	0.279202	1	74.2336	1.00706	4.06471e-12	2.23884e-11	1.28648e-08	482	26.8361	26.3214	81.5599	609	27.1259	24.7012	85.359	401	21.7842	19.5475	68.1446	677	57.7954	55.6578	99.6965	933
BOV_RS00690	BOV_0139	[protein-PII] uridylyltransferase	57.171	0.548266	8.99933e-05	0.000224275	0.284829	48.6312	0.165345	0.237909	0.289943	1	54.8432	0.315172	0.024333	0.0367083	1	57.171	-0.38292	0.00568855	0.0101849	1	57.171	-0.233093	0.0920094	0.17513	1	54.8432	0.149827	0.27913	0.348865	1	790	24.9324	24.4542	133.677	867	21.8902	19.9335	121.521	725	22.3254	20.0331	123.204	1217	58.8924	56.7142	179.218	1639
BOV_RS00695		NADH-ubiquinone oxidoreductase	15.6961	-1.73812	1.18153e-14	1.0475e-13	3.73956e-11	15.6961	-2.13832	3.81304e-21	3.1265e-20	1.20683e-17	15.6961	-2.17787	9.77586e-22	9.37594e-21	3.09406e-18	8.6266	-0.400204	0.0895884	0.127088	1	8.6266	-0.439753	0.0629671	0.130633	1	7.35068	-0.0395489	0.867915	0.893264	1	153	12.7898	12.5445	25.8893	280	18.7252	17.0514	39.2455	239	19.4938	17.4922	40.6148	60	7.69054	7.4061	8.83573	94
BOV_RS00700		NADP-dependent malic enzyme	7.27134	-0.981042	1.60917e-06	5.20226e-06	0.00509301	14.5047	-0.0299556	0.876893	0.894991	1	7.27134	-1.10245	5.45364e-08	1.69722e-07	0.000172608	14.5047	0.951087	1.73457e-06	5.12278e-06	0.00548993	6.92019	-0.121412	0.559549	0.674288	1	14.5047	-1.0725	5.32229e-08	1.91245e-07	0.000168451	109	7.42826	7.28579	18.444	140	7.63278	6.95051	19.6228	127	8.4448	7.57771	21.5819	76	7.94156	7.64784	11.1919	91
mutS	BOV_0142	DNA mismatch repair protein MutS	8.216	-1.19046	7.01062e-10	3.49427e-09	2.21886e-06	9.38956	-0.838981	9.58455e-06	2.18238e-05	0.0303351	8.216	-1.69089	3.95258e-18	2.89581e-17	1.25099e-14	9.38956	0.351479	0.0690075	0.10056	1	6.56414	-0.500428	0.0116798	0.0334109	1	9.38956	-0.851906	1.25185e-05	3.41423e-05	0.039621	246	7.96829	7.81547	41.626	366	9.48431	8.63653	51.2995	289	9.13384	8.19599	49.1117	132	6.55595	6.31348	19.4386	216
BOV_RS00710	BOV_0143	GNAT family N-acetyltransferase	615.998	0.279513	0.0443872	0.0676061	1	698.458	0.303817	0.0287685	0.041748	1	813.162	0.507234	0.000260442	0.000537002	0.824298	698.458	0.0243044	0.860827	0.892553	1	813.162	0.227721	0.100346	0.187368	1	813.162	0.203417	0.141897	0.191231	1	3090	305.978	300.11	522.863	3892	308.318	280.759	545.513	2945	284.54	255.324	500.463	4191	636.329	612.794	617.176	6234
BOV_RS00715	BOV_0144	signal peptidase II	67.0218	1.70855	2.31611e-18	3.01667e-17	7.3305e-15	48.1054	1.08151	3.94646e-08	1.16083e-07	0.000124906	80.7652	1.80978	1.19707e-20	1.05831e-19	3.78874e-17	67.0218	-0.627032	0.000380517	0.000822288	1	80.7652	0.101239	0.559602	0.674288	1	80.7652	0.728271	3.19786e-05	8.23636e-05	0.101212	75	13.7462	13.4826	12.6909	91	13.3432	12.1504	12.7548	49	8.76282	7.86307	8.32689	269	75.5974	72.8014	39.6135	310
BOV_RS00720	BOV_0145	RNA methyltransferase	53.2407	0.972969	4.55264e-10	2.32706e-09	1.44091e-06	62.249	1.0374	2.23528e-11	8.82125e-11	7.07465e-08	66.2211	1.10621	9.44686e-13	4.59989e-12	2.98993e-09	62.249	0.0644356	0.660553	0.719485	1	66.2211	0.133237	0.363481	0.497862	1	66.2211	0.0688014	0.636413	0.700574	1	189	18.7152	18.3562	31.9809	159	12.5957	11.4698	22.2859	178	17.198	15.4321	30.2487	343	52.0785	50.1523	50.5109	532
BOV_RS00725	BOV_0146	class I SAM-dependent rRNA methyltransferase	51.468	0.302768	0.0303187	0.0478835	1	65.6101	0.494547	0.000359514	0.0006867	1	65.0965	0.473438	0.000641513	0.0012487	1	65.6101	0.191778	0.156919	0.207596	1	65.0965	0.17067	0.208112	0.330029	1	65.6101	-0.0211087	0.875161	0.898336	1	347	26.8049	26.2908	58.7163	391	24.1633	22.0034	54.8036	302	22.7624	20.4252	51.3208	456	54.011	52.0133	67.1516	582
BOV_RS00730	BOV_0147	LapA family protein	271.254	-0.436047	0.00174245	0.00350149	1	258.219	-0.659788	2.11538e-06	5.2062e-06	0.00669517	287.214	-0.524575	0.000159678	0.000338273	0.50538	271.254	-0.223741	0.107537	0.149338	1	287.214	-0.0885286	0.523687	0.641932	1	287.214	0.135212	0.329616	0.4021	1	733	200.276	196.435	124.032	958	209.404	190.686	134.276	909	242.334	217.451	154.472	637	266.868	256.997	93.806	1056
BOV_RS00735	BOV_0148	integration host factor subunit beta	868.518	1.77324	7.08894e-22	1.39357e-20	2.24365e-18	625.065	1.14529	5.57744e-10	1.93484e-09	1.76526e-06	599.388	1.0634	8.60257e-09	2.84803e-08	2.72271e-05	868.518	-0.627953	0.000552039	0.00116138	1	868.518	-0.70984	9.5018e-05	0.000571068	0.300732	625.065	-0.0818872	0.652879	0.713885	1	603	187.302	183.71	102.034	458	113.811	103.638	64.1945	495	150.022	134.618	84.1186	1958	932.544	898.053	288.339	2687
sppA	BOV_0149	signal peptide peptidase SppA	157.737	-0.344734	0.117309	0.159554	1	185.228	-0.268743	0.221633	0.272204	1	254.469	0.183181	0.404383	0.466936	1	185.228	0.0759914	0.729522	0.780086	1	254.469	0.527915	0.0162098	0.0442091	1	254.469	0.451923	0.0393764	0.0614216	1	1362	122.533	120.183	230.466	1549	111.486	101.521	217.112	1410	123.771	111.062	239.611	1057	145.808	140.415	155.656	2143
lptC	BOV_0150	LPS export ABC transporter periplasmic protein LptC	169.474	1.79384	6.49445e-19	8.85989e-18	2.05549e-15	279.309	2.3523	1.52202e-31	2.69117e-30	4.81719e-28	158.689	1.52438	4.38685e-14	2.33351e-13	1.38844e-10	279.309	0.558467	0.00435016	0.00797273	1	169.474	-0.269454	0.170254	0.282491	1	279.309	-0.827921	2.36291e-05	6.18868e-05	0.0747862	262	32.0799	31.4646	44.3334	259	25.3703	23.1025	36.3021	241	28.7921	25.8358	40.9547	919	172.536	166.154	135.334	1195
BOV_RS00750	BOV_0151	LptA/OstA family protein	152.028	0.439849	0.00633517	0.0113925	1	153.303	0.289501	0.0720037	0.097182	1	124.094	-0.032668	0.839642	0.866189	1	153.303	-0.150348	0.344244	0.409632	1	152.028	-0.472517	0.00305087	0.0111049	1	153.303	-0.322169	0.0431168	0.0665199	1	547	74.3834	72.9568	92.5586	529	57.5491	52.405	74.146	508	67.4028	60.482	86.3278	721	150.334	144.773	106.176	1151
lptB	BOV_0152	LPS export ABC transporter ATP-binding protein	73.9141	0.613558	0.000139089	0.000336557	0.440217	61.2001	0.179919	0.265088	0.319498	1	65.4627	0.270296	0.0936972	0.126407	1	73.9141	-0.433639	0.00571388	0.0102243	1	73.9141	-0.343263	0.0284906	0.0705154	1	65.4627	0.0903765	0.565134	0.633122	1	217	26.0299	25.5307	36.7189	289	27.7336	25.2545	40.507	269	31.4841	28.2514	45.7129	410	75.41	72.6209	60.3775	550
rpoN	BOV_0153	RNA polymerase factor sigma-54	6.78713	-0.343658	0.064063	0.0936101	1	8.70346	-0.110915	0.538042	0.596046	1	8.98051	-0.0721296	0.688586	0.734291	1	8.70346	0.232743	0.190639	0.245707	1	8.98051	0.271529	0.126499	0.224811	1	8.98051	0.0387855	0.821573	0.854645	1	73	4.29965	4.21719	12.3524	117	5.51304	5.02024	16.399	87	4.99983	4.48646	14.7845	91	8.21834	7.91438	13.4009	115
raiA	BOV_0154	ribosome-associated translation inhibitor RaiA	2888.8	-1.25405	2.82399e-09	1.30291e-08	8.93794e-06	2888.8	-2.49379	3.51131e-32	6.61506e-31	1.11133e-28	2888.8	-1.65183	5.04806e-15	2.88395e-14	1.59771e-11	2209.92	-1.23974	4.3802e-09	1.76715e-08	1.38633e-05	2209.92	-0.397775	0.059558	0.125308	1	1888.38	0.841965	6.72514e-05	0.00016604	0.212851	18798	2801.53	2747.8	3180.84	28702	3422.08	3116.19	4022.95	21477	3123.07	2802.4	3649.73	9218	2106.45	2028.54	1357.46	15997
ptsN	BOV_0155	PTS IIA-like nitrogen regulatory protein PtsN	361.58	0.169787	0.217539	0.274088	1	182.202	-0.9657	3.52707e-12	1.49641e-11	1.11632e-08	347.751	-0.0597756	0.664098	0.712016	1	361.58	-1.13549	1.89857e-16	1.70158e-15	6.00897e-13	361.58	-0.229563	0.0933002	0.177133	1	347.751	0.905925	5.14035e-11	2.50632e-10	1.62692e-07	898	170.959	167.681	151.952	1293	196.929	179.326	181.23	1074	199.502	179.017	182.512	1307	381.526	367.415	192.472	1816
BOV_RS00775	BOV_0156	DUF1150 family protein	12656.3	-1.03384	0.00101507	0.00213753	1	12656.3	-1.6343	2.04879e-07	5.67317e-07	0.000648443	16397.6	-0.64851	0.0392519	0.0568569	1	11195.8	-0.600455	0.056319	0.0837225	1	16397.6	0.385333	0.22062	0.345263	1	16397.6	0.985789	0.0017274	0.00346485	1	32493	11693	11468.7	5498.18	43605	12553.5	11431.4	6111.79	47827	16793.2	15068.9	8127.56	18982	10473.9	10086.5	2795.33	41245
BOV_RS00780	BOV_0157	Hsp20 family protein	23287.5	-0.33805	0.190205	0.243482	1	26196.6	-0.308609	0.231736	0.283403	1	28535.5	-0.208831	0.418372	0.480286	1	26196.6	0.0294416	0.909166	0.93047	1	28535.5	0.129219	0.616551	0.716865	1	28535.5	0.0997775	0.69901	0.750665	1	87806	18376.1	18023.7	14857.8	87578	14662.9	13352.2	12275.2	95745	19551.1	17543.6	16270.6	74681	23964.7	23078.3	10997.7	133803
BOV_RS00785	BOV_0158	DUF2244 domain-containing protein	88.4056	1.60267	3.0398e-15	2.84644e-14	9.62097e-12	131.277	2.00876	2.25936e-23	2.22077e-22	7.15088e-20	109.847	1.73833	8.19032e-18	5.81219e-17	2.59224e-14	131.277	0.406083	0.0313221	0.0494299	1	109.847	0.135661	0.473347	0.599691	1	131.277	-0.270422	0.149454	0.199766	1	96	17.0652	16.7379	16.2443	100	14.2212	12.95	14.0163	116	20.1198	18.0539	19.7126	325	88.5841	85.3077	47.8602	423
nth	BOV_0159	endonuclease III	31.8335	0.519265	0.011505	0.0197791	1	27.7219	0.162173	0.430718	0.491605	1	18.4188	-0.433547	0.0386782	0.056103	1	31.8335	-0.357092	0.0721512	0.104552	1	31.8335	-0.952812	2.56433e-06	2.30479e-05	0.00811609	27.7219	-0.59572	0.00332874	0.00634834	1	96	11.3768	11.1586	16.2443	113	10.7133	9.75564	15.8384	150	17.3447	15.5637	25.4905	179	32.5263	31.3232	26.3599	242
BOV_RS00795	BOV_0160	sulfate transporter family protein	50.8647	-1.02884	2.85874e-07	1.02236e-06	0.000904791	335.755	1.69472	4.96813e-18	3.29646e-17	1.57241e-14	67.1273	-0.639214	0.00128346	0.00237415	1	335.755	2.72356	2.85502e-43	1.88371e-41	9.03614e-40	67.1273	0.389625	0.0515873	0.112352	1	335.755	-2.33393	7.62935e-33	2.27487e-31	2.41469e-29	377	46.7426	45.8461	63.7927	498	49.3964	44.981	69.801	569	68.835	61.7671	96.6939	268	50.9493	49.0649	39.4663	399
BOV_RS00800	BOV_0162	adenosine kinase	9.76648	-0.368852	0.0739109	0.106042	1	14.6312	0.0563378	0.777859	0.813321	1	9.62918	-0.545661	0.00791326	0.0129034	1	14.6312	0.425189	0.0317128	0.0499702	1	9.76648	-0.17681	0.385536	0.521349	1	14.6312	-0.601999	0.00224214	0.00440333	1	89	7.93433	7.78216	15.0598	87	6.20489	5.65025	12.1941	93	8.08963	7.259	15.8041	83	11.3457	10.926	12.2228	91
BOV_RS00805	BOV_0163	trimeric intracellular cation channel family protein	216.158	-1.37	1.67805e-15	1.60941e-14	5.31104e-12	216.158	-1.4549	2.45588e-17	1.55457e-16	7.77285e-14	216.158	-1.68729	1.08514e-22	1.11148e-21	3.43448e-19	160.026	-0.0848969	0.622959	0.685277	1	152.337	-0.317294	0.0666549	0.135914	1	160.026	-0.232397	0.178503	0.23445	1	1523	205.213	201.277	257.709	2062	222.273	202.405	289.015	2075	272.802	244.791	352.618	777	160.53	154.593	114.423	1282
grpE	BOV_0165	nucleotide exchange factor GrpE	166.975	0.421646	0.0153864	0.0257617	1	803.125	2.52097	2.66413e-48	1.27757e-46	8.43198e-45	184.863	0.393961	0.02336	0.0353078	1	803.125	2.09932	1.33494e-34	5.04834e-33	4.22508e-31	184.863	-0.0276855	0.872299	0.911051	1	803.125	-2.12701	1.39861e-35	4.98518e-34	4.42662e-32	650	83.0328	81.4403	109.987	585	59.7842	54.4403	81.9951	632	78.7733	70.685	107.4	920	180.201	173.536	135.481	1346
hrcA	BOV_0166	heat-inducible transcriptional repressor HrcA	66.5573	0.271504	0.0793834	0.113226	1	200.038	1.69177	1.46298e-28	2.1047e-27	4.63034e-25	70.6701	0.186271	0.227643	0.282989	1	200.038	1.42027	3.6093e-21	4.84522e-20	1.14234e-17	70.6701	-0.0852329	0.575523	0.686242	1	200.038	-1.5055	1.06306e-23	1.76286e-22	3.36458e-20	405	33.4761	32.8341	68.5306	466	30.8149	28.0604	65.3158	416	33.5505	30.1056	70.6936	523	66.2848	63.8332	77.0181	810
rph	BOV_0167	ribonuclease PH	23.0735	-2.22541	9.34738e-25	2.32948e-23	2.95844e-21	23.0735	-1.35658	2.33408e-11	9.16546e-11	7.38736e-08	23.0735	-2.58565	2.52549e-32	4.93406e-31	7.99317e-29	18.3753	0.868826	7.93646e-05	0.000188301	0.251189	9.00717	-0.360243	0.124484	0.221761	1	18.3753	-1.22907	3.06522e-08	1.13835e-07	9.70142e-05	205	25.3107	24.8253	34.6883	246	24.2985	22.1266	34.48	206	24.8166	22.2685	35.0069	50	9.46569	9.1156	7.36311	57
BOV_RS00825	BOV_0168	VOC family protein	8.28105	-0.131657	0.696221	0.750449	1	20.8061	1.04334	0.0010173	0.00182837	1	9.28152	-0.150315	0.651349	0.70072	1	20.8061	1.175	0.000135472	0.000310265	0.428769	9.28152	-0.0186577	0.953999	0.966074	1	20.8061	-1.19366	8.10912e-05	0.000196918	0.256654	24	5.24597	5.14536	4.06107	30	5.24603	4.7771	4.20488	25	5.33188	4.78441	4.24841	30	10.0547	9.68279	4.41787	32
rdgB	BOV_0169	RdgB/HAM1 family non-canonical purine NTP pyrophosphatase	17.0359	0.101204	0.637048	0.696717	1	30.4266	0.768558	0.00021493	0.000421993	0.680253	17.1025	-0.0848482	0.691468	0.73662	1	30.4266	0.667354	0.000851848	0.00173788	1	17.1025	-0.186053	0.36744	0.501438	1	30.4266	-0.853406	1.85871e-05	4.95178e-05	0.0588283	81	10.8154	10.6079	13.7061	70	7.47737	6.80898	9.81138	78	10.1619	9.11852	13.2551	82	16.7881	16.1672	12.0755	128
BOV_RS00835	BOV_0170	radical SAM family heme chaperone HemW	31.9998	-0.967718	1.8662e-10	1.00966e-09	5.90652e-07	31.9998	-1.18079	6.62159e-15	3.52817e-14	2.09573e-11	31.9998	-1.48728	2.53385e-22	2.53786e-21	8.01963e-19	29.8596	-0.213071	0.164442	0.2158	1	29.8596	-0.519558	0.000786164	0.00349602	1	28.8879	-0.306487	0.0471753	0.0720288	1	424	30.8929	30.3004	71.7456	608	35.4398	32.2719	85.2189	524	37.252	33.4271	89.0468	264	29.4937	28.4029	38.8772	418
rsmI	BOV_0171	16S rRNA (cytidine(1402)-2'-O)-methyltransferase	25.2653	-0.968994	1.16055e-09	5.65971e-09	3.67315e-06	25.3324	-1.02924	6.91047e-11	2.5945e-10	2.18716e-07	25.2653	-1.49742	1.56211e-20	1.362e-19	4.94408e-17	25.3324	-0.060243	0.707447	0.761062	1	23.7831	-0.528423	0.00126227	0.005194	1	25.3324	-0.46818	0.00396079	0.0074214	1	244	23.6845	23.2303	41.2876	378	29.3536	26.7297	52.9815	304	28.7921	25.8358	51.6607	174	25.8974	24.9396	25.6236	225
BOV_RS00845	BOV_0172	YraN family protein	6.43607	-0.741209	0.0278463	0.0441994	1	6.33089	-0.946223	0.00475696	0.00781713	1	5.89547	-1.22589	0.000364092	0.000732583	1	6.43607	-0.205015	0.547693	0.615584	1	6.43607	-0.484679	0.16558	0.276897	1	6.33089	-0.279664	0.421347	0.495299	1	24	5.56183	5.45516	4.06107	40	7.41585	6.75296	5.6065	27	6.10514	5.47827	4.58829	17	6.0407	5.81728	2.50346	31
cobA_1			11.7486	-2.12329	6.01313e-21	1.0232e-19	1.90315e-17	11.7486	-2.15603	3.75139e-22	3.37305e-21	1.18731e-18	11.7486	-2.19735	8.60555e-23	8.93002e-22	2.72366e-19	5.38275	-0.0327464	0.889994	0.915637	1	5.21786	-0.0740633	0.755185	0.826592	1	5.38275	-0.0413169	0.860053	0.886349	1	191	11.7665	11.5408	32.3194	265	13.0603	11.8929	37.1431	219	13.1638	11.8122	37.2161	57	5.38418	5.18504	8.39394	83
BOV_RS00855	BOV_0174	DUF2849 domain-containing protein	5.08117	-0.701757	0.0680371	0.0985526	1	6.73629	-0.479703	0.193	0.23936	1	5.90496	-0.690775	0.0658345	0.0917912	1	6.73629	0.222054	0.554086	0.621643	1	5.90496	0.0109826	0.977076	0.981695	1	6.73629	-0.211071	0.564168	0.632725	1	19	5.55112	5.44466	3.21502	25	5.84334	5.32102	3.50406	12	3.42085	3.0696	2.03924	10	4.4798	4.31411	1.47262	14
BOV_RS00860	BOV_0175	nitrite/sulfite reductase	3.54699	-0.733892	0.000667918	0.00144594	1	3.7394	-0.821154	0.000111904	0.000226891	0.354176	5.65722	-0.238196	0.245166	0.302869	1	3.7394	-0.0872619	0.686589	0.742368	1	5.65722	0.495697	0.0175973	0.0474633	1	5.65722	0.582959	0.00456862	0.00843793	1	68	3.60248	3.53339	11.5064	77	3.26346	2.97175	10.7925	72	3.72178	3.33964	12.2354	42	3.41173	3.28554	6.18501	69
BOV_RS00865	BOV_0176	phosphoadenylyl-sulfate reductase	5.40292	-0.752243	0.00154992	0.00315263	1	6.10969	-0.741423	0.00137066	0.00242354	1	8.02724	-0.348862	0.121054	0.15878	1	6.10969	0.0108197	0.96356	0.973607	1	8.02724	0.403381	0.0799249	0.156845	1	8.02724	0.392561	0.0798706	0.114613	1	43	5.01529	4.91911	7.27609	60	5.59852	5.09809	8.40976	49	5.57634	5.00377	8.32689	30	5.36514	5.16671	4.41787	44
BOV_RS00870	BOV_0177	DUF934 domain-containing protein	4.59887	-0.0357267	0.917303	0.935322	1	6.85741	0.299425	0.36539	0.424545	1	6.49982	0.236114	0.477463	0.539113	1	6.85741	0.335151	0.287277	0.350451	1	6.49982	0.271841	0.390556	0.52655	1	6.85741	-0.0633107	0.834014	0.864687	1	18	3.03517	2.97696	3.0458	21	2.83285	2.57963	2.94341	18	2.96148	2.6574	3.05886	9	2.32694	2.24087	1.32536	36
BOV_RS00875	BOV_0178	Dabb family protein	8.60933	-1.18168	0.000192626	0.000453956	0.609662	20.6114	0.288799	0.297162	0.353445	1	8.60933	-1.19478	0.000109838	0.00023827	0.347636	20.6114	1.47048	8.50371e-07	2.59803e-06	0.00269142	7.55751	-0.0130967	0.968195	0.97736	1	20.6114	-1.48358	3.16519e-07	1.05768e-06	0.00100178	36	10.8399	10.632	6.09161	20	4.81778	4.38713	2.80325	41	12.0457	10.8089	6.9674	19	8.77219	8.44774	2.79798	22
BOV_RS00880	BOV_0179	methylated-DNA--[protein]-cysteine S-methyltransferase	796.79	0.709046	2.01702e-05	5.54637e-05	0.0638388	268.768	-1.49368	4.87106e-19	3.51182e-18	1.54169e-15	698.931	0.358736	0.0310439	0.0459561	1	796.79	-2.20272	9.7099e-40	5.0184e-38	3.07318e-36	796.79	-0.350311	0.0345833	0.0829719	1	698.931	1.85241	1.3613e-28	3.09498e-27	4.30851e-25	2083	318.479	312.371	352.467	2383	291.481	265.426	334.007	1707	254.654	228.506	290.082	3235	758.398	730.348	476.393	5381
BOV_RS00885	BOV_0180	hypothetical protein	220.645	0.540732	0.0127535	0.0217015	1	323.836	0.929488	1.68402e-05	3.73505e-05	0.0532992	308.665	0.852439	8.01504e-05	0.000176701	0.253676	323.836	0.388756	0.0678723	0.0991389	1	308.665	0.311707	0.143458	0.247556	1	323.836	-0.0770491	0.716182	0.764239	1	179	64.4151	63.1797	30.2888	353	101.626	92.5417	49.4774	284	99.7191	89.4801	48.262	397	219.057	210.955	58.4631	507
BOV_RS00890	BOV_0181	BA14K family protein	645.64	-0.645239	7.9316e-05	0.000198447	0.251035	1174.09	0.0551709	0.735136	0.776345	1	693.897	-0.72501	9.11421e-06	2.25539e-05	0.0288465	1174.09	0.70041	1.7661e-05	4.57152e-05	0.0558971	693.897	-0.0797713	0.625579	0.723881	1	1174.09	-0.780181	1.71388e-06	5.24136e-06	0.00542443	2433	552.264	541.673	411.691	3659	664.449	605.056	512.855	2578	570.97	512.344	438.096	1871	651.195	627.11	275.528	2907
metH	BOV_0182	methionine synthase	79.3157	-0.614128	9.26443e-07	3.08327e-06	0.00293219	66.6266	-1.09562	2.2294e-18	1.51743e-17	7.05606e-15	73.0919	-0.906775	4.35502e-13	2.17407e-12	1.37836e-09	79.3157	-0.481495	0.000122591	0.000283276	0.388002	79.3157	-0.292647	0.0194657	0.0516779	1	73.0919	0.188848	0.131993	0.17913	1	3075	71.9009	70.5219	520.325	4128	77.2188	70.3164	578.591	2884	65.7975	59.0416	490.097	2326	83.3932	80.3089	342.532	3481
BOV_RS00900	BOV_0183	LuxR family transcriptional regulator	155.107	0.734218	3.48299e-05	9.31841e-05	0.110237	51.7205	-2.43716	2.20648e-38	5.87947e-37	6.9835e-35	58.3341	-0.848722	2.39972e-06	6.31873e-06	0.00759511	155.107	-3.17137	3.00965e-65	1.33327e-62	9.52554e-62	155.107	-1.58294	5.03299e-19	3.74329e-17	1.59294e-15	58.3341	1.58843	3.37739e-17	3.03574e-16	1.06894e-13	528	66.0192	64.753	89.3436	513	51.3155	46.7285	71.9034	399	48.6782	43.68	67.8047	877	168.139	161.92	129.149	1339
BOV_RS00905	BOV_0184	aspartate aminotransferase family protein	399.663	0.4558	0.00111171	0.00232863	1	191.769	-0.748882	9.17692e-08	2.61196e-07	0.000290449	431.419	0.391861	0.00504052	0.00849933	1	399.663	-1.20468	6.73883e-18	6.89674e-17	2.13284e-14	431.419	-0.063939	0.646267	0.743194	1	431.419	1.14074	3.20582e-16	2.63694e-15	1.01464e-12	2643	170.659	167.386	447.226	3444	177.906	162.003	482.72	2649	166.894	149.757	450.162	4540	449.49	432.865	668.57	6073
cysD	BOV_0185	sulfate adenylyltransferase subunit CysD	5.13416	0.310394	0.244251	0.304471	1	5.57579	0.312086	0.233304	0.28477	1	8.45614	0.895796	0.000428259	0.000853551	1	5.57579	0.00169191	0.994367	0.995651	1	8.45614	0.585402	0.0114152	0.0328119	1	8.45614	0.58371	0.00978549	0.0171149	1	28	2.69134	2.63972	4.73792	29	2.22999	2.03066	4.06472	24	2.25085	2.01974	4.07848	43	6.33739	6.103	6.33227	53
cysN	BOV_0186	sulfate adenylyltransferase subunit CysN	6.1598	-0.214442	0.249919	0.310803	1	5.94223	-0.44171	0.0174662	0.0262366	1	11.1722	0.455705	0.0109721	0.0174681	1	6.1598	-0.227268	0.21294	0.270294	1	11.1722	0.670147	0.000136062	0.000784468	0.430637	11.1722	0.897414	2.96451e-07	9.94484e-07	0.000938266	83	3.79723	3.7244	14.0445	110	4.02602	3.66614	15.4179	113	5.0442	4.52627	19.2028	78	5.47161	5.26924	11.4864	136
cysQ	BOV_0187	3'(2'),5'-bisphosphate nucleotidase CysQ	19.3587	-0.665735	0.000174502	0.00041464	0.5523	38.3613	0.160942	0.34668	0.404886	1	35.5877	0.0457962	0.789552	0.821747	1	38.3613	0.826676	1.60593e-06	4.76555e-06	0.00508278	35.5877	0.711531	3.85675e-05	0.000262543	0.122066	38.3613	-0.115145	0.48883	0.56143	1	149	15.5914	15.2924	25.2125	213	17.8309	16.237	29.8546	207	21.1346	18.9646	35.1769	118	18.9327	18.2325	17.3769	185
BOV_RS00925			4.76538	-5.8817	0.0247893	0.0396654	1	4.76538	-5.9815	0.0170899	0.0256836	1	4.76538	-6.02574	0.0182626	0.0281407	1	0	-0.0997939	0.977178	#N/A	1	0	-0.144037	0.967367	#N/A	1	0	-0.0442427	0.989733	#N/A	1	10	11.4968	11.2764	1.69211	0	0	0	0	3	3.36531	3.01977	0.50981	0	0	0	0	0
BOV_RS00930	BOV_0189	Crp/Fnr family transcriptional regulator	38.2918	0.430224	0.00403431	0.00755091	1	53.6276	0.758705	2.41195e-07	6.62083e-07	0.000763382	50.3934	0.654827	8.87654e-06	2.20002e-05	0.0280943	53.6276	0.328481	0.0186289	0.0305329	1	50.3934	0.224603	0.108927	0.199052	1	53.6276	-0.103878	0.449024	0.522094	1	148	17.194	16.8642	25.0433	190	17.6589	16.0804	26.6309	137	15.5296	13.9351	23.2813	217	38.6551	37.2254	31.9559	350
BOV_RS00940		response regulator transcription factor	3.96512	-0.768462	0.0720984	0.103865	1	3.95454	-1.73045	0.000131546	0.000265018	0.416343	3.95454	-1.52621	0.000599733	0.00117387	1	3.96512	-0.961987	0.0361733	0.0562969	1	3.96512	-0.757748	0.0932615	0.177133	1	2.76083	0.204239	0.667524	0.725431	1	29	5.78209	5.67119	4.90713	21	3.34966	3.05024	2.94341	18	3.50175	3.14219	3.05886	10	3.05716	2.94409	1.47262	17
BOV_RS00945	BOV_0191	DeoR/GlpR family DNA-binding transcription regulator	16.1328	0.511496	0.00460612	0.00852537	1	30.0607	1.25604	4.20442e-13	1.93979e-12	1.3307e-09	16.7945	0.40063	0.0253629	0.0380985	1	30.0607	0.744547	2.32376e-06	6.77254e-06	0.0073547	16.7945	-0.110866	0.499338	0.622829	1	30.0607	-0.855413	4.26063e-08	1.55073e-07	0.000134849	48	5.13193	5.0335	8.12215	87	7.44137	6.77621	12.1941	69	7.19803	6.45895	11.7256	105	17.2132	16.5765	15.4625	158
glpD	BOV_0192	glycerol-3-phosphate dehydrogenase	152.112	0.350077	0.0115651	0.0198501	1	310.512	1.21824	1.09137e-18	7.59161e-18	3.45418e-15	174.223	0.37242	0.00714173	0.0117421	1	310.512	0.868166	2.47683e-10	1.16374e-09	7.83917e-07	174.223	0.0223435	0.870994	0.910793	1	310.512	-0.845822	6.63402e-10	2.95726e-09	2.09967e-06	1289	75.4694	74.022	218.113	1419	66.4653	60.5241	198.891	1218	69.581	62.4365	206.983	1710	153.513	147.835	251.818	2534
BOV_RS00955	BOV_0193	GAF domain-containing protein	276.222	-0.680712	3.64225e-07	1.28371e-06	0.00115277	266.194	-0.886503	3.40632e-11	1.31407e-10	1.0781e-07	242.206	-1.15731	5.725e-18	4.1181e-17	1.81196e-14	276.222	-0.205791	0.124275	0.16977	1	276.222	-0.476598	0.000379758	0.00187049	1	266.194	-0.270807	0.0433557	0.0667889	1	2397	241.406	236.777	405.6	3363	270.958	246.738	471.367	2757	270.921	243.104	468.515	1761	271.939	261.881	259.329	2651
BOV_RS00960	BOV_0194	aldehyde dehydrogenase family protein	1445.57	-2.44279	6.37327e-20	9.65139e-19	2.01714e-16	1445.57	-4.26812	3.01704e-57	2.51288e-55	9.54894e-54	1445.57	-2.97004	1.13804e-28	1.62982e-27	3.60191e-25	485.168	-1.82533	9.33067e-12	5.25125e-11	2.95316e-08	485.168	-0.527246	0.0487141	0.107297	1	375.415	1.29809	1.25386e-06	3.92352e-06	0.00396846	24162	1409.06	1382.04	4088.48	38913	1815.46	1653.18	5454.15	25490	1450.42	1301.49	4331.68	5363	479.554	461.817	789.767	8818
adhP	BOV_0195	alcohol dehydrogenase AdhP	38.5181	-0.692645	7.51012e-06	2.1847e-05	0.0237695	33.8132	-1.44262	3.41425e-20	2.62284e-19	1.08061e-16	33.8132	-1.13155	3.2509e-13	1.63578e-12	1.02891e-09	38.5181	-0.74998	1.89606e-06	5.57316e-06	0.00600104	38.5181	-0.438903	0.00491777	0.0164386	1	31.8337	0.311076	0.04913	0.0747748	1	410	35.0682	34.3956	69.3767	570	39.0031	35.5167	79.8927	421	35.1347	31.5272	71.5433	351	46.0329	44.3303	51.689	401
BOV_RS00970	BOV_0196	DUF779 domain-containing protein	187.736	1.02122	3.17345e-11	1.90226e-10	1.0044e-07	51.7305	-0.987458	8.91254e-10	3.05614e-09	2.82082e-06	235.711	1.17804	1.36358e-14	7.53181e-14	4.31572e-11	187.736	-2.00868	2.67851e-38	1.22148e-36	8.47747e-35	235.711	0.156816	0.285272	0.418277	1	235.711	2.1655	1.08955e-44	6.89531e-43	3.44843e-41	251	61.7221	60.5384	42.4721	305	60.0014	54.638	42.7496	174	41.7486	37.4619	29.569	513	193.427	186.273	75.5455	761
BOV_RS00975	BOV_0197	LacI family DNA-binding transcriptional regulator	57.9003	0.819709	4e-07	1.40511e-06	0.001266	35.4858	-0.0430173	0.792373	0.824022	1	141.636	1.94322	3.79116e-34	8.45001e-33	1.1999e-30	57.9003	-0.862727	4.85733e-08	1.71751e-07	0.000153734	141.636	1.12351	3.02462e-13	1.07122e-11	9.57292e-10	141.636	1.98624	3.30913e-37	1.3867e-35	1.04734e-33	240	20.7685	20.3702	40.6107	330	22.8456	20.8035	46.2537	169	14.2694	12.8043	28.7193	449	59.5761	57.3727	66.1207	667
BOV_RS00980	BOV_0198	ABC transporter ATP-binding protein/permease	20.9773	-0.162062	0.384798	0.450223	1	22.4965	-0.20738	0.263989	0.318295	1	115.793	2.14563	4.91068e-32	9.36284e-31	1.55423e-28	22.4965	-0.0453184	0.805778	0.846449	1	115.793	2.3077	2.52443e-37	1.25169e-34	7.98981e-34	115.793	2.35301	4.39096e-39	2.03229e-37	1.38974e-35	265	13.8648	13.5989	44.841	315	13.1848	12.0063	44.1512	284	14.4982	13.0095	48.262	284	22.7835	21.9408	41.8225	395
BOV_RS00985	BOV_0201	aldehyde dehydrogenase family protein	42.239	-1.16742	9.40775e-11	5.27935e-10	2.97755e-07	82.2034	-0.0607505	0.732678	0.774525	1	42.239	-1.07452	2.10851e-09	7.48143e-09	6.67344e-06	82.2034	1.10667	6.74758e-10	3.01068e-09	2.13561e-06	41.3191	0.0929052	0.607444	0.710363	1	82.2034	-1.01377	1.33894e-08	5.17069e-08	4.23775e-05	681	42.0405	41.2342	115.233	872	43.0657	39.2162	122.222	856	51.5608	46.2666	145.466	436	41.2704	39.744	64.2063	502
BOV_RS00990	BOV_0202	ABC transporter permease	31.1284	0.113672	0.610205	0.672692	1	19.4011	-0.709299	0.00167956	0.00292399	1	39.3367	0.280734	0.204661	0.256841	1	31.1284	-0.822972	0.00021634	0.000482989	0.684718	39.3367	0.167062	0.443422	0.573487	1	39.3367	0.990034	7.34724e-06	2.06002e-05	0.023254	111	12.6465	12.404	18.7825	229	20.8727	19.0069	32.0972	154	17.1196	15.3618	26.1702	176	30.7463	29.6092	25.9181	267
tenA	BOV_0203	thiaminase II	86.77	1.22722	2.99461e-13	2.25665e-12	9.47793e-10	53.6321	0.392173	0.0208736	0.0309582	1	99.8609	1.25912	5.79849e-14	3.06893e-13	1.83522e-10	86.77	-0.835047	2.52155e-07	8.24824e-07	0.000798072	99.8609	0.0319004	0.841672	0.889512	1	99.8609	0.866947	7.66183e-08	2.71535e-07	0.000242497	196	24.8227	24.3466	33.1654	219	22.1887	20.2053	30.6956	149	18.4121	16.5216	25.3205	549	106.61	102.667	80.8469	651
BOV_RS01000	BOV_0204	ABC transporter substrate-binding protein	105.181	1.53578	1.88446e-22	3.87293e-21	5.96431e-19	58.1906	0.543306	0.000626579	0.00115904	1	115.182	1.49715	1.70067e-21	1.5878e-20	5.38263e-18	105.181	-0.992474	7.03728e-11	3.53689e-10	2.2273e-07	115.182	-0.0386257	0.797469	0.858347	1	115.182	0.953848	3.39246e-10	1.55622e-09	1.07371e-06	241	22.0172	21.595	40.7799	314	22.9493	20.898	44.0111	212	18.8976	16.9573	36.0266	899	125.932	121.275	132.389	1084
BOV_RS01005	BOV_0205	thiamine phosphate synthase	59.5303	0.775779	1.43834e-06	4.67657e-06	0.00455236	49.7319	0.366361	0.0232647	0.0342637	1	74.6019	0.927916	5.96769e-09	2.01792e-08	1.88877e-05	59.5303	-0.409418	0.00748347	0.0131779	1	74.6019	0.152137	0.31372	0.447849	1	74.6019	0.561554	0.000210875	0.00048189	0.667421	118	17.0687	16.7413	19.9669	207	23.9543	21.8131	29.0137	142	20.0416	17.9838	24.131	286	63.4331	61.087	42.117	438
BOV_RS01010	BOV_0206	thiazole synthase	53.8525	0.515785	0.00116605	0.00242959	1	49.1932	0.237017	0.135555	0.173346	1	63.5374	0.582312	0.000223658	0.000464791	0.707877	53.8525	-0.278768	0.069316	0.100839	1	63.5374	0.0665275	0.662493	0.757719	1	63.5374	0.345295	0.0234426	0.0380406	1	186	21.3564	20.9468	31.4733	241	22.1374	20.1586	33.7792	207	23.1905	20.8094	35.1769	326	57.3938	55.271	48.0075	488
thiS	BOV_0207	sulfur carrier protein ThiS	44.7544	2.46653	4.63416e-17	5.23825e-16	1.46671e-13	30.6212	1.75738	3.8059e-09	1.22415e-08	1.20457e-05	53.7118	2.52994	3.75643e-18	2.75849e-17	1.18891e-14	44.7544	-0.709148	0.000255484	0.000564285	0.808608	53.7118	0.0634138	0.728981	0.806533	1	53.7118	0.772562	4.82193e-05	0.000121666	0.152614	14	6.2594	6.13935	2.36896	10	3.57684	3.25711	1.40163	11	4.79869	4.30597	1.8693	63	43.1894	41.592	9.27752	101
thiO	BOV_0208	glycine oxidase ThiO	37.3554	0.822656	6.75276e-08	2.56265e-07	0.000213725	32.8129	0.471813	0.00199817	0.00344456	1	45.5255	0.923364	9.87261e-10	3.61653e-09	3.12468e-06	37.3554	-0.350843	0.0145711	0.024464	1	45.5255	0.100708	0.47801	0.604112	1	45.5255	0.451551	0.00149762	0.00304333	1	177	15.5911	15.2921	29.9504	170	11.9797	10.9089	23.8276	120	10.3136	9.25462	20.3924	262	35.3864	34.0776	38.5827	432
thiD	BOV_0209	bifunctional hydroxymethylpyrimidine kinase/phosphomethylpyrimidine kinase	42.8002	0.883393	2.96966e-09	1.36415e-08	9.39898e-06	46.7548	0.853841	7.75765e-09	2.40951e-08	2.45529e-05	51.9513	0.979791	3.11858e-11	1.3231e-10	9.8703e-08	46.7548	-0.029552	0.830132	0.86727	1	51.9513	0.0963989	0.482868	0.60767	1	51.9513	0.125951	0.355424	0.42886	1	136	13.7437	13.4801	23.0127	157	12.6929	11.5583	22.0055	151	14.8891	13.3603	25.6604	280	43.3866	41.7819	41.2334	414
BOV_RS01030	BOV_0210	bifunctional diguanylate cyclase/phosphodiesterase	106.109	0.346361	0.021057	0.034265	1	233.039	1.32393	8.48833e-19	5.97013e-18	2.68656e-15	110.776	0.241221	0.107866	0.143323	1	233.039	0.977571	4.94733e-11	2.53135e-10	1.56583e-07	110.776	-0.10514	0.481078	0.606443	1	233.039	-1.08271	3.2189e-13	1.97269e-12	1.01878e-09	1192	49.9634	49.0052	201.7	1277	42.8214	38.9937	178.988	1352	55.294	49.6165	229.754	1663	106.881	102.928	244.897	2587
BOV_RS01035	BOV_0212	heavy metal translocating P-type ATPase	329.063	-1.82627	1.12885e-29	4.58053e-28	3.57282e-26	362.048	-0.879765	4.74438e-08	1.38524e-07	0.00015016	329.063	-1.74493	2.84911e-27	3.82095e-26	9.01744e-24	362.048	0.946509	4.55082e-09	1.82799e-08	1.44033e-05	200.534	0.0813409	0.614809	0.715593	1	362.048	-0.865168	8.18722e-08	2.89493e-07	0.000259125	8518	330.729	324.386	1441.34	11859	368.364	335.437	1662.19	9630	364.827	327.367	1636.49	3057	181.996	175.265	450.18	4664
cueR	BOV_0211	Cu(I)-responsive transcriptional regulator	67.2405	-0.00446669	0.981478	0.983805	1	402.619	2.40887	7.98123e-38	2.07054e-36	2.52606e-34	104.627	0.46218	0.0150208	0.0234423	1	402.619	2.41334	6.36562e-39	3.1333e-37	2.01472e-35	104.627	0.466647	0.0128858	0.0362679	1	402.619	-1.94669	1.44519e-26	2.91009e-25	4.57403e-23	224	44.0661	43.221	37.9033	220	34.6238	31.5288	30.8358	214	41.0768	36.8591	36.3664	235	70.8854	68.2637	34.6066	343
BOV_RS01045	BOV_0213	ABC transporter permease	15.3819	-0.265953	0.136422	0.182292	1	16.1936	-0.324822	0.0653185	0.088994	1	24.3724	0.254649	0.137699	0.178614	1	16.1936	-0.0588691	0.733852	0.783095	1	24.3724	0.520602	0.00198721	0.00775847	1	24.3724	0.579471	0.000476934	0.0010386	1	85	10.0732	9.88002	14.383	123	11.6613	10.619	17.24	90	10.4068	9.33825	15.2943	98	17.8077	17.149	14.4317	115
BOV_RS01050	BOV_0214	ABC transporter ATP-binding protein	23.3095	-0.752032	5.70059e-05	0.000146448	0.180424	23.0076	-0.947742	3.64697e-07	9.81519e-07	0.00115427	31.635	-0.490487	0.00778419	0.0127191	1	23.3095	-0.19571	0.296996	0.361312	1	31.635	0.261545	0.158901	0.269209	1	31.635	0.457255	0.0135141	0.0231404	1	209	19.7038	19.3259	35.3652	346	26.096	23.7634	48.4963	260	23.9168	21.4611	44.1835	160	23.129	22.2735	23.5619	282
BOV_RS01055	BOV_0215	ABC transporter permease	61.5164	-1.59589	4.8466e-24	1.16208e-22	1.53395e-20	61.5164	-1.71007	1.51632e-27	1.98311e-26	4.79914e-24	61.5164	-1.54285	7.83813e-23	8.16042e-22	2.48077e-19	38.1404	-0.114177	0.474913	0.545043	1	43.3146	0.0530428	0.73932	0.814621	1	43.3146	0.16722	0.292485	0.362363	1	872	63.6918	62.4703	147.552	1197	69.9448	63.6927	167.775	913	65.0674	58.3864	155.152	339	37.9663	36.5621	49.9219	498
BOV_RS01060	BOV_0216	ABC transporter substrate-binding protein	61.2545	-0.0302745	0.834041	0.868907	1	62.6152	-0.156298	0.277873	0.332628	1	55.1288	-0.355212	0.0140685	0.0220539	1	62.6152	-0.126024	0.376348	0.444593	1	61.2545	-0.324938	0.0231495	0.0593193	1	62.6152	-0.198914	0.163118	0.216815	1	440	41.8831	41.0799	74.453	452	34.4207	31.3439	63.3535	376	34.9221	31.3363	63.8961	444	64.804	62.4071	65.3844	671
BOV_RS01065	BOV_0217	FABP family protein	293.287	1.65071	8.77402e-18	1.07635e-16	2.77698e-14	186.375	0.843531	1.1862e-05	2.67974e-05	0.0375432	211.783	1.00548	1.74851e-07	5.19628e-07	0.000553404	293.287	-0.807178	2.02532e-05	5.18194e-05	0.0641013	293.287	-0.645229	0.000651716	0.00297589	1	211.783	0.161949	0.393176	0.466784	1	620	84.3102	82.6933	104.911	322	35.0299	31.8987	45.1324	357	47.3677	42.5041	60.6674	1477	307.965	296.575	217.506	2182
BOV_RS01070	BOV_0218	Glu/Leu/Phe/Val dehydrogenase	21.2651	-0.0336156	0.847113	0.880481	1	36.2953	0.594181	0.000507258	0.000949422	1	20.9341	-0.2282	0.189701	0.239587	1	36.2953	0.627796	0.000187347	0.000422211	0.592953	21.2651	-0.194584	0.255776	0.385478	1	36.2953	-0.82238	9.39837e-07	2.99223e-06	0.00297459	162	11.3279	11.1107	27.4122	247	13.8174	12.5823	34.6202	192	13.0997	11.7547	32.6278	230	24.6602	23.7481	33.8703	303
BOV_RS01075	BOV_0220	FAD-dependent oxidoreductase	8.09643	0.374317	0.213561	0.27026	1	8.00072	0.149824	0.617529	0.671873	1	9.77225	0.434725	0.141688	0.183113	1	8.09643	-0.224493	0.418113	0.487983	1	9.77225	0.0604086	0.824684	0.878262	1	9.77225	0.284901	0.294362	0.364107	1	30	5.14685	5.04814	5.07634	18	2.47051	2.24968	2.52293	24	4.01751	3.605	4.07848	24	6.3134	6.07989	3.53429	58
BOV_RS01090	BOV_0222	FAD-dependent oxidoreductase	29.1278	0.140266	0.422914	0.488512	1	21.7975	-0.434619	0.014018	0.0213714	1	38.3903	0.363699	0.0350683	0.051361	1	29.1278	-0.574885	0.000838438	0.00171617	1	38.3903	0.223432	0.182679	0.299433	1	38.3903	0.798317	2.52224e-06	7.52788e-06	0.00798289	149	16.976	16.6504	25.2125	169	15.4039	14.027	23.6875	131	14.5628	13.0675	22.2617	171	29.8729	28.768	25.1818	234
BOV_RS01095	BOV_0223	sarcosine oxidase subunit delta	23.8359	1.01018	6.20445e-05	0.000157981	0.196371	16.3683	0.296129	0.252037	0.305163	1	23.8686	0.826552	0.00100835	0.00189965	1	23.8359	-0.714054	0.00139963	0.00277332	1	23.8686	-0.183631	0.393456	0.529653	1	23.8686	0.530424	0.0171448	0.0286919	1	33	9.54689	9.3638	5.58398	31	7.17471	6.53338	4.34504	16	4.51641	4.05268	2.71899	50	22.1794	21.3591	7.36311	78
BOV_RS01100	BOV_0224	(2Fe-2S)-binding protein	51.6717	-0.760365	2.64154e-08	1.06912e-07	8.36048e-05	48.0828	-1.07775	3.15622e-15	1.72529e-14	9.98944e-12	49.9875	-0.983093	6.17892e-13	3.04141e-12	1.95563e-09	51.6717	-0.317381	0.0205151	0.03343	1	51.6717	-0.222727	0.103773	0.192592	1	49.9875	0.094654	0.489414	0.561893	1	1571	50.8869	49.911	265.831	2004	51.9305	47.2885	280.886	1659	52.4326	47.049	281.925	1068	53.0436	51.0818	157.276	1645
BOV_RS01105	BOV_0225	sarcosine oxidase subunit gamma	14.5649	-0.235015	0.251061	0.311733	1	14.8211	-0.363852	0.0724443	0.0976933	1	18.4621	-0.0588449	0.767119	0.802091	1	14.8211	-0.128837	0.514155	0.582321	1	18.4621	0.17617	0.362676	0.497217	1	18.4621	0.305007	0.110667	0.153273	1	56	10.2851	10.0879	9.47584	74	10.873	9.90108	10.372	50	8.96021	8.04019	8.49683	55	15.4888	14.9159	8.09942	79
BOV_RS01110		amidohydrolase family protein	125.436	-1.10352	6.97566e-08	2.64407e-07	0.00022078	125.436	-2.33436	2.31434e-28	3.2555e-27	7.32488e-25	125.436	-1.14033	2.12448e-08	6.77822e-08	6.72399e-05	106.898	-1.23084	8.56066e-09	3.31005e-08	2.70945e-05	116.068	-0.036806	0.858276	0.901932	1	116.068	1.19403	1.99612e-08	7.57074e-08	6.31771e-05	277	116.77	114.53	46.8715	445	150.074	136.659	62.3724	339	139.436	125.119	57.6085	159	102.773	98.972	23.4147	249
BOV_RS01115	BOV_0226	amidohydrolase	64.8058	-0.0309225	0.830113	0.865385	1	74.5254	0.0336655	0.813766	0.842515	1	83.0158	0.164069	0.249928	0.308031	1	74.5254	0.064588	0.646371	0.706646	1	83.0158	0.194991	0.165071	0.276468	1	83.0158	0.130403	0.348918	0.422654	1	307	40.9916	40.2054	51.9479	315	33.6481	30.6404	44.1512	326	42.4716	38.1107	55.3993	362	74.1134	71.3722	53.3089	470
BOV_RS01120	BOV_0227	IclR family transcriptional regulator	35.7367	0.176409	0.327619	0.39292	1	68.0078	0.959557	5.58966e-08	1.62454e-07	0.000176913	34.3221	-0.0545973	0.761708	0.797395	1	68.0078	0.783148	5.68126e-06	1.58717e-05	0.0179812	35.7367	-0.231006	0.189434	0.307416	1	68.0078	-1.01415	4.04869e-09	1.66512e-08	1.28141e-05	201	22.382	21.9527	34.0115	199	17.7276	16.143	27.8924	145	15.7542	14.1366	24.6408	222	37.9042	36.5023	32.6922	274
BOV_RS01125	BOV_0228	sugar ABC transporter substrate-binding protein	176.155	0.0241236	0.894706	0.917907	1	182.645	-0.0537292	0.768017	0.805426	1	409.81	1.09427	1.74462e-09	6.23922e-09	5.52171e-06	182.645	-0.0778528	0.668486	0.727225	1	409.81	1.07014	3.6661e-09	6.19696e-08	1.16032e-05	409.81	1.148	2.42322e-10	1.1266e-09	7.66951e-07	1612	108.109	106.035	272.769	1894	101.618	92.5345	265.468	1440	94.2288	84.5536	244.709	1539	158.258	152.405	226.636	2020
BOV_RS01130	BOV_0229	sugar ABC transporter permease	48.1739	0.484267	0.00781067	0.0138647	1	46.5474	0.300208	0.0985315	0.128971	1	114.062	1.57543	1.57609e-18	1.19912e-17	4.98834e-15	48.1739	-0.184059	0.299538	0.363691	1	114.062	1.09116	4.49991e-10	9.5623e-09	1.42422e-06	114.062	1.27522	2.84621e-13	1.75818e-12	9.00824e-10	212	20.9927	20.5901	35.8728	255	20.2007	18.395	35.7415	200	19.3236	17.3395	33.9873	307	46.6125	44.8885	45.2095	372
BOV_RS01135	BOV_0230	carbohydrate ABC transporter permease	59.8392	0.325308	0.0946871	0.132839	1	54.1882	0.0534051	0.783752	0.818402	1	134.545	1.3385	3.72018e-12	1.7214e-11	1.17744e-08	59.8392	-0.271903	0.156767	0.207483	1	134.545	1.0132	9.75831e-08	1.23536e-06	0.00030885	134.545	1.2851	1.34322e-11	7.03601e-11	4.25129e-08	264	26.679	26.1673	44.6718	372	30.0748	27.3865	52.1405	275	27.1159	24.3317	46.7326	318	49.2748	47.4523	46.8294	466
ugpC_2			25.2044	0.353371	0.074306	0.106512	1	19.4053	-0.171795	0.388195	0.448408	1	55.5016	1.3262	8.87055e-12	3.95984e-11	2.80753e-08	25.2044	-0.525166	0.00680159	0.0120593	1	55.5016	0.972833	2.71254e-07	3.14e-06	0.000858518	55.5016	1.498	3.52457e-15	2.71209e-14	1.11553e-11	159	12.8897	12.6425	26.9046	186	12.063	10.9847	26.0702	125	9.88741	8.87219	21.2421	163	20.2613	19.5119	24.0037	258
BOV_RS01145	BOV_0232	mandelate racemase/muconate lactonizing enzyme family protein	22.0643	-0.0535013	0.768851	0.814396	1	23.8326	-0.0807985	0.654928	0.704571	1	45.218	0.817897	4.26246e-06	1.09236e-05	0.0134907	23.8326	-0.0272972	0.878133	0.90679	1	45.218	0.871398	6.43748e-07	6.76732e-06	0.00203746	45.218	0.898695	2.31062e-07	7.80527e-07	0.000731311	164	12.9743	12.7255	27.7507	228	14.4301	13.1402	31.9571	168	12.968	11.6365	28.5493	178	21.5919	20.7933	26.2127	238
BOV_RS01150	BOV_0233	L-rhamnose mutarotase	24.0131	0.451767	0.0997557	0.13862	1	19.9909	0.0327441	0.905645	0.919591	1	55.9632	1.4854	1.75359e-08	5.65186e-08	5.55012e-05	24.0131	-0.419023	0.10565	0.147047	1	55.9632	1.03363	2.54131e-05	0.00018174	0.0804324	55.9632	1.45265	4.34363e-09	1.77465e-08	1.37476e-05	47	14.7543	14.4713	7.95293	41	10.2967	9.37632	5.74667	21	6.43228	5.77183	3.56867	37	17.8096	17.1509	5.4487	64
BOV_RS01155	BOV_0234	Gfo/Idh/MocA family oxidoreductase	22.6979	0.111031	0.591557	0.654872	1	16.348	-0.49863	0.0169132	0.0254663	1	49.0241	1.06703	1.39325e-07	4.1837e-07	0.000440962	22.6979	-0.609661	0.00292045	0.00551701	1	49.0241	0.956004	1.48267e-06	1.41831e-05	0.00469265	49.0241	1.56566	5.79947e-15	4.31274e-14	1.83553e-11	129	11.6767	11.4528	21.8283	200	14.4829	13.1883	28.0325	121	10.6866	9.58937	20.5623	145	20.1248	19.3804	21.353	181
BOV_RS01165	BOV_0236	SDR family oxidoreductase	59.1483	-0.337227	0.0608123	0.0895213	1	61.4345	-0.421341	0.0187607	0.028039	1	142.357	0.771377	1.3365e-05	3.23644e-05	0.0423003	61.4345	-0.0841136	0.637997	0.699881	1	142.357	1.1086	3.48622e-10	7.51754e-09	1.10339e-06	142.357	1.19272	1.24609e-11	6.56046e-11	3.94386e-08	355	42.7573	41.9373	60.07	479	46.1543	42.0287	67.1379	368	43.247	38.8064	62.5367	291	53.7412	51.7535	42.8533	460
BOV_RS01170	BOV_0237	fumarylacetoacetate hydrolase family protein	77.6794	-0.0554781	0.74928	0.797401	1	74.6607	-0.244685	0.15816	0.19991	1	172.378	0.933805	5.50091e-08	1.70858e-07	0.000174104	77.6794	-0.189207	0.272187	0.334941	1	172.378	0.989283	6.89942e-09	1.13402e-07	2.18367e-05	172.378	1.17849	4.8392e-12	2.63732e-11	1.53161e-08	458	47.9253	47.0061	77.4988	603	50.479	45.9669	84.518	432	44.1071	39.5783	73.4126	469	75.2496	72.4664	69.066	679
BOV_RS01175	BOV_0238	L-fuconate dehydratase	34.0509	-0.221957	0.172293	0.223395	1	38.0106	-0.205719	0.203252	0.251363	1	75.4717	0.76568	1.65259e-06	4.42509e-06	0.00523046	38.0106	0.0162381	0.919501	0.938569	1	75.4717	0.987637	4.94594e-10	1.02896e-08	1.56539e-06	75.4717	0.971399	7.4747e-10	3.31603e-09	2.36574e-06	331	22.928	22.4883	56.009	444	24.6046	22.4053	62.2322	332	22.4389	20.135	56.4189	318	33.7752	32.526	46.8294	406
BOV_RS01180		hypothetical protein	84.1624	1.08468	2.28254e-10	1.21416e-09	7.22425e-07	69.6925	0.660018	0.000118454	0.000239556	0.374906	69.1867	0.630965	0.000236898	0.000490374	0.749782	84.1624	-0.424663	0.00908262	0.01577	1	84.1624	-0.453716	0.00536615	0.0176206	1	69.6925	-0.0290532	0.858867	0.885715	1	196	31.4331	30.8302	33.1654	153	19.6298	17.8752	21.4449	127	19.8728	17.8323	21.5819	348	85.574	82.409	51.2472	545
BOV_RS01185		hypothetical protein	7.84599	0.101587	0.826226	0.862103	1	6.73394	-0.20162	0.663765	0.712141	1	7.77575	-0.00936313	0.983697	0.98619	1	7.84599	-0.303207	0.4882	0.558021	1	7.84599	-0.11095	0.797083	0.858242	1	7.77575	0.192257	0.65678	0.71615	1	12	5.3652	5.2623	2.03054	6	2.1461	1.95427	0.840976	12	5.23493	4.69742	2.03924	16	10.9687	10.563	2.35619	12
BOV_RS01190	BOV_0239	site-specific integrase	173.437	0.490963	0.000659246	0.00142912	1	103.301	-0.405461	0.00508722	0.00833388	1	140.617	0.0149244	0.917636	0.932665	1	173.437	-0.896423	4.33165e-10	1.97827e-09	1.37097e-06	173.437	-0.476038	0.000886881	0.00385178	1	140.617	0.420385	0.00346117	0.00657664	1	992	73.3647	71.9577	167.858	1202	71.1172	64.7602	168.475	1032	74.4699	66.8235	175.375	1547	175.428	168.939	227.815	2418
BOV_RS01195		hypothetical protein	207.352	1.76905	2.11197e-18	2.76215e-17	6.68439e-15	124.462	0.887082	1.25014e-05	2.81614e-05	0.0395668	175.904	1.35692	1.99678e-11	8.64545e-11	6.31982e-08	207.352	-0.881966	6.86226e-06	1.89323e-05	0.0217191	207.352	-0.41213	0.0348726	0.0835987	1	175.904	0.469836	0.0166763	0.0279833	1	269	53.2739	52.2522	45.5179	162	25.6668	23.3725	22.7063	155	29.9515	26.8762	26.3402	715	217.12	209.09	105.292	1140
BOV_RS01200	BOV_0240	AlpA family transcriptional regulator	22.1224	0.339191	0.304202	0.369313	1	26.8554	0.470794	0.147294	0.186997	1	81.0633	2.04033	8.43649e-11	3.45427e-10	2.67015e-07	26.8554	0.131602	0.668831	0.727225	1	81.0633	1.70114	9.53122e-09	1.54105e-07	3.01663e-05	81.0633	1.56954	6.60219e-08	2.35597e-07	0.000208959	33	13.3395	13.0837	5.58398	28	9.05478	8.2454	3.92455	23	9.07149	8.14005	3.90854	31	19.2141	18.5034	4.56513	67
BOV_RS01205	BOV_0241	hypothetical protein	18.4635	0.423234	0.176218	0.227645	1	27.5217	0.854318	0.00518005	0.00846404	1	52.3291	1.76114	4.47798e-09	1.53219e-08	1.41728e-05	27.5217	0.431084	0.1345	0.181676	1	52.3291	1.3379	2.15798e-06	1.96932e-05	0.00683	52.3291	0.906818	0.000943384	0.00196602	1	24	6.74482	6.61546	4.06107	22	4.94625	4.50412	3.08358	47	12.8879	11.5646	7.98702	50	21.5457	20.7488	7.36311	76
BOV_RS01210	BOV_0242	toprim domain-containing protein	5.28911	-0.402166	0.111974	0.15322	1	11.8335	0.642324	0.00628209	0.0101443	1	13.7681	0.838642	0.00033126	0.000671214	1	11.8335	1.04449	7.08441e-06	1.94251e-05	0.0224222	13.7681	1.24081	7.94607e-08	1.0323e-06	0.000251493	13.7681	0.196318	0.352835	0.426399	1	42	4.21551	4.13466	7.10688	56	4.49659	4.09465	7.8491	34	3.3297	2.98782	5.77784	44	6.77151	6.52106	6.47954	56
BOV_RS01215	BOV_0243	DUF3987 domain-containing protein	5.22922	-0.0159124	0.941394	0.953138	1	9.00594	0.591679	0.00434424	0.00717991	1	11.6238	0.95426	3.3052e-06	8.54658e-06	0.010461	9.00594	0.607591	0.00228384	0.00437172	1	11.6238	0.970172	8.22734e-07	8.41111e-06	0.00260395	11.6238	0.362581	0.0523459	0.0786838	1	54	3.12444	3.06452	9.13741	73	3.37906	3.07701	10.2319	52	2.93567	2.63424	8.8367	55	4.87947	4.699	8.09942	111
BOV_RS01220	BOV_0244	hypothetical protein	16.7398	0.424757	0.0579283	0.0857143	1	22.942	0.722405	0.000966445	0.00173993	1	25.1205	0.838247	0.000122712	0.000263846	0.388382	22.942	0.297648	0.145233	0.193956	1	25.1205	0.41349	0.0423215	0.0967766	1	25.1205	0.115842	0.558577	0.627918	1	63	9.4849	9.30299	10.6603	38	4.57689	4.16777	5.32618	58	8.52012	7.64529	9.85632	75	17.3135	16.6732	11.0447	130
BOV_RS01230	BOV_0245	winged helix-turn-helix domain-containing protein	13.4912	-0.063933	0.753393	0.800164	1	25.4237	0.708582	0.000323602	0.000622993	1	22.3467	0.498429	0.0118822	0.0188413	1	25.4237	0.772515	6.0299e-05	0.000145402	0.190846	22.3467	0.562362	0.0036858	0.0130242	1	25.4237	-0.210154	0.260809	0.329296	1	109	9.48801	9.30604	18.444	109	7.59049	6.91199	15.2777	93	7.89873	7.0877	15.8041	112	14.9485	14.3957	16.4934	162
BOV_RS01240		glycoside hydrolase family 73 protein	58.6306	-1.31066	1.44245e-13	1.13849e-12	4.56534e-10	58.6306	-1.56382	1.06956e-18	7.45632e-18	3.38517e-15	58.6306	-1.56367	1.12277e-18	8.60431e-18	3.55358e-15	42.8872	-0.253163	0.158344	0.209303	1	42.8872	-0.253013	0.158802	0.269195	1	40.2989	0.000150419	0.999331	0.999331	1	619	65.9416	64.6769	104.742	736	62.725	57.1182	103.16	580	60.2868	54.0966	98.5632	273	44.5926	42.9434	40.2026	427
BOV_RS01245		hypothetical protein	7.8224	-1.17539	3.54168e-09	1.60824e-08	1.12094e-05	7.8224	-1.23912	2.65143e-10	9.43956e-10	8.39177e-07	8.48147	-0.908426	2.36726e-06	6.23846e-06	0.00749239	6.68871	-0.0637339	0.754706	0.80207	1	8.48147	0.266962	0.18302	0.299661	1	8.48147	0.330696	0.0941691	0.132615	1	118	8.33017	8.17041	19.9669	140	7.90669	7.19993	19.6228	131	9.02337	8.09687	22.2617	61	6.60289	6.35867	8.98299	109
BOV_RS01250		Elastin precursor	7.04854	-0.771031	0.000437594	0.000979481	1	6.60316	-1.27761	1.06867e-08	3.28383e-08	3.38234e-05	7.00943	-0.927478	2.04559e-05	4.82437e-05	0.064743	7.04854	-0.50658	0.0257722	0.0413877	1	7.04854	-0.156446	0.48029	0.605853	1	7.00943	0.350134	0.120841	0.165297	1	74	7.12055	6.98399	12.5216	76	5.85046	5.3275	10.6524	89	8.35598	7.498	15.1244	53	7.81969	7.53047	7.8049	64
BOV_RS01255		hypothetical protein	3.64436	-0.243293	0.384566	0.45013	1	3.38804	-0.457811	0.100211	0.130953	1	4.40011	-0.104756	0.699193	0.743348	1	3.64436	-0.214518	0.428159	0.49802	1	4.40011	0.138537	0.598526	0.703182	1	4.40011	0.353055	0.177366	0.233155	1	23	2.22524	2.18256	3.89186	36	2.78641	2.53734	5.04585	25	2.36001	2.11769	4.24841	30	4.45043	4.28583	4.41787	43
BOV_RS01260	BOV_0247	hypothetical protein	20.0476	0.00727223	0.980989	0.983787	1	21.5162	-0.0537642	0.858279	0.880251	1	14.5641	-0.634234	0.0435142	0.0626012	1	21.5162	-0.0610365	0.832092	0.867917	1	20.0476	-0.641506	0.0333827	0.0806771	1	21.5162	-0.58047	0.0509528	0.0770003	1	33	15.9637	15.6575	5.58398	23	8.90104	8.1054	3.22374	24	11.3281	10.1649	4.07848	24	17.8017	17.1433	3.53429	35
BOV_RS01265		hypothetical protein	3.22533	-0.394876	0.432761	0.498612	1	3.31818	-0.503343	0.310516	0.367533	1	3.67927	-0.369208	0.452696	0.514279	1	3.31818	-0.108467	0.824923	0.862761	1	3.67927	0.0256677	0.957845	#N/A	1	3.67927	0.134135	0.779142	0.819023	1	10	2.893	2.83751	1.69211	13	3.00875	2.73981	1.82211	5	1.41138	1.26646	0.849683	8	3.54871	3.41746	1.1781	13
BOV_RS01270	BOV_0250	SANT/Myb domain-containing protein	1106.86	2.15654	3.30135e-26	9.32927e-25	1.04488e-22	155.14	-0.829561	5.20256e-05	0.000109774	0.164661	208.142	-0.449448	0.0280871	0.041794	1	1106.86	-2.98611	1.14737e-48	1.27071e-46	3.63142e-45	1106.86	-2.60599	1.31438e-37	7.82054e-35	4.16e-34	208.142	0.380114	0.0633294	0.0930732	1	955	143.049	140.306	161.597	1726	206.832	188.344	241.921	630	92.0764	82.6221	107.06	5498	1262.75	1216.05	809.647	8575
BOV_RS01275	BOV_0251	hypothetical protein	425.061	1.32087	1.36643e-13	1.0839e-12	4.32475e-10	92.6455	-1.32565	1.4192e-12	6.28219e-12	4.49177e-09	104.14	-0.88673	1.545e-06	4.14753e-06	0.00488994	425.061	-2.64652	6.02485e-48	5.83845e-46	1.90686e-44	425.061	-2.2076	7.07668e-35	1.91392e-32	2.23977e-31	104.14	0.438918	0.0194519	0.0321881	1	191	81.6832	80.1166	32.3194	403	137.879	125.555	56.4855	193	80.5345	72.2654	32.7978	728	477.378	459.722	107.207	1081
BOV_RS01285	BOV_0253	transcriptional regulator	234.773	1.03939	4.71783e-07	1.6463e-06	0.00149319	123.025	-0.0316974	0.878721	0.896278	1	168.169	0.385442	0.0625088	0.0875013	1	234.773	-1.07109	1.51648e-07	5.10045e-07	0.000479967	234.773	-0.653946	0.00128861	0.00529505	1	168.169	0.41714	0.0414691	0.0643944	1	364	90.2615	88.5304	61.5929	340	67.4489	61.4198	47.6553	188	45.4867	40.8162	31.9481	652	247.903	238.734	96.0149	987
BOV_RS01290	BOV_0254	ImmA/IrrE family metallo-endopeptidase	412.901	0.501278	0.00621805	0.0112137	1	299.666	-0.102107	0.577711	0.63356	1	331.529	0.0112432	0.951102	0.95898	1	412.901	-0.603385	0.000951347	0.00192567	1	412.901	-0.490034	0.00726111	0.0228349	1	331.529	0.11335	0.535043	0.604618	1	1257	202.69	198.803	212.699	1288	166.153	151.301	180.529	957	150.569	135.109	162.629	1745	431.444	415.487	256.972	2799
BOV_RS01295	BOV_0255	abortive infection protein	137.762	2.24011	6.57512e-19	8.93144e-18	2.08102e-15	225.415	2.80241	7.31919e-29	1.07745e-27	2.31652e-25	189.213	2.50691	2.22539e-23	2.42874e-22	7.04335e-20	225.415	0.562295	0.0195044	0.03185	1	189.213	0.266795	0.268282	0.399269	1	225.415	-0.2955	0.21848	0.28159	1	165	27.508	26.9804	27.9199	66	8.80265	8.01581	9.25073	99	16.1041	14.4505	16.8237	562	143.662	138.349	82.7613	929
BOV_RS01300	BOV_0256	helix-turn-helix domain-containing protein	135.559	2.69336	2.35234e-29	9.42425e-28	7.44516e-26	276.822	3.57676	1.90534e-51	1.15969e-49	6.03039e-48	198.916	3.07166	3.84349e-38	1.18117e-36	1.21646e-34	276.822	0.883401	9.12472e-06	2.46264e-05	0.0288797	198.916	0.378297	0.0587001	0.124029	1	276.822	-0.505105	0.010439	0.0181676	1	55	19.7923	19.4127	9.30663	31	8.92464	8.12689	4.34504	25	8.77809	7.87677	4.24841	266	146.774	141.345	39.1717	365
BOV_RS01305	BOV_0257	hypothetical protein	462.371	-0.444115	0.0391998	0.0604911	1	351.242	-1.56229	5.36389e-13	2.44621e-12	1.69767e-09	682.594	-0.0510644	0.812107	0.842451	1	462.371	-1.11818	2.39614e-07	7.86288e-07	0.000758378	682.594	0.393051	0.0672367	0.136913	1	682.594	1.51123	2.57414e-12	1.44871e-11	8.14715e-09	1176	456.606	447.849	198.993	1088	337.954	307.746	152.497	877	332.246	298.132	149.034	772	459.604	442.605	113.686	1472
BOV_RS01310	BOV_0258	hypothetical protein	23.3707	-0.576868	0.0656208	0.0955336	1	31.8051	-0.288836	0.348512	0.406726	1	119.383	1.6129	7.71951e-08	2.36976e-07	0.000244322	31.8051	0.288032	0.351177	0.417081	1	119.383	2.18976	3.47895e-13	1.20348e-11	1.10109e-09	119.383	1.90173	1.2398e-10	5.86963e-10	3.92395e-07	86	26.1622	25.6605	14.5522	104	25.3107	23.0483	14.5769	36	10.6857	9.58855	6.11772	51	23.7891	22.9093	7.51037	92
BOV_RS01315	BOV_0259	hypothetical protein	29.8121	-0.621501	0.00971334	0.0169195	1	56.9626	0.16798	0.47596	0.536281	1	123.757	1.28001	4.15489e-08	1.30459e-07	0.000131502	56.9626	0.78948	0.000839211	0.00171662	1	123.757	1.90151	4.63648e-16	2.41991e-14	1.46744e-12	123.757	1.11203	1.24234e-06	3.89139e-06	0.00393199	205	33.607	32.9625	34.6883	235	30.8204	28.0654	32.9382	105	16.7954	15.0709	17.8433	133	33.4318	32.1953	19.5859	181
BOV_RS01320	BOV_0262	hypothetical protein	19.4045	0.386313	0.103017	0.142629	1	27.4019	0.743463	0.00138863	0.00245257	1	46.0982	1.47204	1.4132e-10	5.63324e-10	4.47279e-07	27.4019	0.35715	0.107462	0.149301	1	46.0982	1.08572	6.85813e-07	7.15892e-06	0.0021706	46.0982	0.728574	0.000658534	0.00140835	1	95	13.7868	13.5224	16.0751	71	8.24314	7.50631	9.95154	31	4.38962	3.9389	5.26803	98	21.8071	21.0005	14.4317	140
BOV_RS01325		hypothetical protein	2.0013	-0.359699	0.586805	0.650255	1	5.0449	0.706898	0.238744	0.290849	1	4.09255	0.443488	0.466702	0.528295	1	5.0449	1.0666	0.0693289	0.100839	1	4.09255	0.803187	0.178313	#N/A	1	5.0449	-0.26341	0.617406	0.683045	1	2	0.747053	0.732725	0.338423	4	1.1953	1.08845	0.56065	8	2.91566	2.61628	1.35949	2	1.14547	1.1031	0.294524	6
btpA	BOV_0263	TIR domain-containing translocated effector BtpA	40.6245	1.27734	3.25788e-11	1.94918e-10	1.03112e-07	30.0586	0.706019	0.000266582	0.000517945	0.843733	48.7763	1.37589	6.44898e-13	3.16941e-12	2.0411e-09	40.6245	-0.571318	0.00155465	0.00305124	1	48.7763	0.0985566	0.579948	0.688761	1	48.7763	0.669874	0.000186713	0.000430161	0.590946	132	14.1128	13.8421	22.3359	110	9.40863	8.56762	15.4179	59	6.15484	5.52287	10.0263	273	44.7542	43.0989	40.2026	344
BOV_RS01335			0	#N/A	#N/A	#N/A	#N/A	0	#N/A	#N/A	#N/A	#N/A	0	#N/A	#N/A	#N/A	#N/A	0	#N/A	#N/A	#N/A	#N/A	0	#N/A	#N/A	#N/A	#N/A	0	#N/A	#N/A	#N/A	#N/A	0	0	0	0	0	0	0	0	0	0	0	0	0	0	0	0	0
yacG	BOV_0265	DNA gyrase inhibitor YacG	171.677	-1.83263	5.04562e-30	2.12925e-28	1.59694e-26	199.607	-0.798285	2.24679e-07	6.17817e-07	0.000711108	171.677	-2.00905	5.18333e-36	1.323e-34	1.64052e-32	199.607	1.03434	1.33055e-10	6.44693e-10	4.21119e-07	87.7736	-0.176424	0.290605	0.424215	1	199.607	-1.21077	4.38341e-14	2.96789e-13	1.38735e-10	468	191.806	188.127	79.1909	506	165.906	151.076	70.9223	490	195.946	175.827	83.2689	150	94.2625	90.7762	22.0893	201
BOV_RS01345	BOV_0266	Maf-like protein	76.7415	0.512799	0.00593897	0.0107657	1	247.072	2.03847	1.24155e-28	1.79429e-27	3.9295e-25	62.1038	0.0376209	0.84054	0.86681	1	247.072	1.52567	2.04694e-17	1.98983e-16	6.47857e-14	76.7415	-0.475178	0.00945442	0.0281551	1	247.072	-2.00085	1.2796e-28	2.96123e-27	4.04994e-25	253	35.7209	35.0358	42.8105	243	27.4475	24.994	34.0595	231	31.8229	28.5554	39.2553	403	87.2447	84.0179	59.3467	472
infA	BOV_0267	translation initiation factor IF-1	118.939	0.0775481	0.732437	0.781842	1	225.55	0.842655	0.000166249	0.000331138	0.526178	77.5648	-0.705868	0.00208104	0.00371698	1	225.55	0.765107	0.000533456	0.0011261	1	118.939	-0.783416	0.000542414	0.00257967	1	225.55	-1.54852	4.20723e-12	2.30914e-11	1.33159e-08	263	106.312	104.273	44.5026	117	37.8361	34.454	16.399	143	56.401	50.6099	24.3009	227	140.697	135.493	33.4285	259
BOV_RS01355	BOV_0268	low molecular weight phosphatase family protein	53.8163	-1.5253	1.93844e-09	9.19813e-09	6.13515e-06	53.8163	-1.47034	5.62455e-09	1.77308e-08	1.78017e-05	53.8163	-1.31004	1.94682e-07	5.74785e-07	0.000616169	39.1088	0.0549648	0.830353	0.86727	1	43.8382	0.215262	0.400365	0.536283	1	43.8382	0.160297	0.528297	0.598556	1	318	59.3907	58.2517	53.8092	309	46.1683	42.0415	43.3102	374	68.1535	61.1557	63.5563	123	35.2232	33.9204	18.1132	200
BOV_RS01360	BOV_0269	UPF0262 family protein	75.1976	-0.0682667	0.650003	0.708973	1	69.0157	-0.325436	0.0303763	0.0439	1	111.486	0.34006	0.0216535	0.0330281	1	75.1976	-0.257169	0.0825125	0.118185	1	111.486	0.408327	0.0051187	0.0169846	1	111.486	0.665496	4.94384e-06	1.41559e-05	0.0156473	272	49.9564	48.9983	46.0255	309	45.4021	41.3437	43.3102	241	43.1882	38.7537	40.9547	310	87.3004	84.0715	45.6513	360
hisD	BOV_0270	histidinol dehydrogenase	212.46	0.437347	0.00135097	0.0027747	1	168.295	-0.0436177	0.749463	0.788581	1	253.456	0.518543	0.000141523	0.000301428	0.447922	212.46	-0.480965	0.000395869	0.000851901	1	253.456	0.0811954	0.548824	0.664531	1	253.456	0.56216	3.36815e-05	8.62481e-05	0.106602	1370	93.7976	91.9987	231.82	1676	91.7994	83.5937	234.912	1371	91.587	82.1831	232.983	2173	228.12	219.683	320.001	2896
BOV_RS01370	BOV_0271	DUF2948 family protein	233.501	2.5747	9.44206e-33	5.24283e-31	2.98841e-29	221.804	2.35326	1.18043e-27	1.56977e-26	3.73605e-24	239.04	2.43322	1.82776e-29	2.82188e-28	5.78485e-26	233.501	-0.221434	0.278363	0.341593	1	239.04	-0.141482	0.488437	0.613068	1	239.04	0.0799525	0.695303	0.74862	1	146	29.3078	28.7458	24.7049	107	17.1834	15.6474	14.9974	118	23.112	20.739	20.0525	782	240.696	231.794	115.159	1085
murA	BOV_0272	UDP-N-acetylglucosamine 1-carboxyvinyltransferase	47.273	0.893282	1.61775e-08	6.7197e-08	5.12019e-05	83.9167	1.56691	1.2588e-23	1.26479e-22	3.98409e-20	65.5688	1.19529	2.64938e-14	1.42607e-13	8.3853e-11	83.9167	0.673633	7.59853e-06	2.07604e-05	0.0240493	65.5688	0.302006	0.0456347	0.102027	1	83.9167	-0.371627	0.0127861	0.0220031	1	270	18.5286	18.1733	45.6871	247	13.5604	12.3482	34.6202	194	12.9899	11.6562	32.9677	498	52.4012	50.4631	73.3366	627
BOV_RS01380	BOV_0273	hypothetical protein	23.2555	-0.087981	0.732242	0.781842	1	27.6291	0.0100387	0.968192	0.970645	1	37.6485	0.434464	0.0788655	0.107869	1	27.6291	0.0980197	0.687345	0.742926	1	37.6485	0.522445	0.0287412	0.0709585	1	37.6485	0.424425	0.0685926	0.0998149	1	34	12.5411	12.3006	5.75319	54	15.9348	14.5104	7.56878	42	15.1159	13.5638	7.13734	40	22.623	21.7863	5.89049	52
BOV_RS01385			0.631103	-3.33739	0.210411	0.266914	1	0.631103	-3.43708	0.178734	0.224125	1	1.17183	-0.282546	0.828448	0.856876	1	0	-0.0996965	0.976737	#N/A	1	1.17183	3.05484	0.243315	#N/A	1	1.17183	3.15454	0.208401	#N/A	1	0	0	0	0	1	0.944285	0.859877	0.140163	1	1.15169	1.03343	0.169937	0	0	0	0	0
BOV_RS01390	BOV_0277	site-specific integrase	3.38046	-0.537247	0.0161653	0.0269706	1	4.37347	-0.33066	0.126217	0.162455	1	4.8846	-0.197701	0.357517	0.420335	1	4.37347	0.206587	0.340398	0.405834	1	4.8846	0.339546	0.114824	0.20804	1	4.8846	0.132959	0.5225	0.592638	1	54	2.7069	2.65499	9.13741	83	3.32852	3.031	11.6335	55	2.69009	2.41388	9.34651	41	3.15134	3.03478	6.03775	75
BOV_RS01400	BOV_0278	Bro-N domain-containing protein	1.63808	0.367344	0.581978	0.645622	1	1.38307	0.0584252	0.930458	0.939962	1	2.03798	0.598259	0.354414	0.417462	1	1.63808	-0.308919	0.608913	0.673535	1	2.03798	0.230915	0.689354	#N/A	1	2.03798	0.539834	0.352156	0.425745	1	2	0.418561	0.410534	0.338423	3	0.502279	0.457382	0.420488	6	1.2252	1.0994	1.01962	7	2.24626	2.16318	1.03084	7
BOV_RS01405	BOV_0279	recombinase family protein	18.7325	-0.575837	0.0186888	0.0307274	1	61.1199	0.992421	2.75477e-05	6.02129e-05	0.0871883	15.4538	-1.44637	7.81813e-09	2.60879e-08	2.47444e-05	61.1199	1.56826	3.87456e-11	2.01933e-10	1.2263e-07	18.7325	-0.870532	0.000527644	0.00253184	1	61.1199	-2.43879	1.14118e-23	1.87239e-22	3.61185e-20	136	18.0773	17.7306	23.0127	119	12.6543	11.5231	16.6793	147	19.0651	17.1075	24.9807	98	19.9735	19.2347	14.4317	154
BOV_RS01410	BOV_0280	hypothetical protein	23.3308	-0.817796	4.41606e-07	1.54782e-06	0.00139768	40.5307	-0.170874	0.281768	0.336654	1	31.2328	-0.564894	0.000412333	0.000823886	1	40.5307	0.646922	5.32234e-05	0.000129477	0.168452	31.2328	0.252902	0.116816	0.210596	1	40.5307	-0.39402	0.0126735	0.0218215	1	453	29.3789	28.8154	76.6527	424	21.9987	20.0323	59.4289	343	21.7048	19.4762	58.2882	248	24.6616	23.7494	36.521	357
BOV_RS01420		helix-turn-helix domain-containing protein	16.0228	0.393077	0.159014	0.208311	1	44.6174	1.74111	1.69177e-11	6.7692e-11	5.35444e-08	13.4439	-0.0234179	0.93397	0.945623	1	44.6174	1.34804	4.29624e-09	1.73698e-08	1.35976e-05	16.0228	-0.416495	0.104094	0.192946	1	44.6174	-1.76453	4.5215e-14	3.04808e-13	1.43105e-10	15	5.08769	4.99011	2.53817	24	6.51231	5.93019	3.3639	29	9.59738	8.61194	4.92816	37	19.2426	18.5309	5.4487	37
BOV_RS01425		hypothetical protein	13.7495	0.126378	0.648825	0.708114	1	10.143	-0.422006	0.134919	0.172712	1	9.89781	-0.465479	0.100664	0.134601	1	13.7495	-0.548385	0.0417753	0.063973	1	13.7495	-0.591857	0.0287864	0.0710112	1	10.143	-0.0434728	0.874656	0.898116	1	32	7.26365	7.12434	5.41476	44	7.9901	7.27589	6.16715	28	6.20138	5.56464	4.75822	53	18.4465	17.7642	7.8049	62
BOV_RS01430	BOV_0281	urease accessory protein UreD	5.93889	-0.601899	0.0181271	0.0298814	1	6.27455	-0.679854	0.00683105	0.0109692	1	6.98553	-0.541953	0.0298679	0.0443603	1	6.27455	-0.0779546	0.757972	0.804405	1	6.98553	0.0599459	0.811382	0.869233	1	6.98553	0.137901	0.577814	0.644997	1	54	5.67069	5.56193	9.13741	60	5.04066	4.59009	8.40976	52	5.32808	4.781	8.8367	38	6.11868	5.89237	5.59596	58
BOV_RS01435	BOV_0282	urease subunit gamma	9.94307	-1.23457	0.000189431	0.000447759	0.599549	11.1336	-0.883789	0.00507411	0.00831671	1	9.94307	-1.33743	4.20951e-05	9.59877e-05	0.133231	11.1336	0.350785	0.291538	0.35537	1	8.21926	-0.102853	0.764403	0.834366	1	11.1336	-0.453639	0.16717	0.220969	1	32	9.34925	9.16995	5.41476	55	12.8554	11.7063	7.70894	35	9.97747	8.953	5.94778	10	4.4798	4.31411	1.47262	27
BOV_RS01445	BOV_0283	urease subunit beta	4.08006	-0.709297	0.0862237	0.121775	1	10.4336	0.463602	0.211717	0.261241	1	9.63813	0.309778	0.408244	0.470708	1	10.4336	1.1729	0.00201712	0.00388998	1	9.63813	1.01908	0.00782054	0.0242355	1	10.4336	-0.153825	0.648239	0.710816	1	15	4.3395	4.25627	2.53817	18	4.16596	3.79358	2.52293	12	3.38731	3.03951	2.03924	9	3.9923	3.84464	1.32536	12
ureC	BOV_0284	urease subunit alpha	846.134	-2.7643	3.96501e-39	3.92164e-37	1.25493e-35	846.134	-2.89095	1.18883e-42	4.13479e-41	3.76265e-39	846.134	-2.64987	3.9695e-36	1.0383e-34	1.25635e-32	231.942	-0.126649	0.549355	0.617228	1	276.208	0.114429	0.588444	0.694878	1	276.208	0.241078	0.254193	0.322262	1	15028	790.472	775.312	2542.91	23295	980.263	892.64	3265.09	18901	970.054	870.45	3211.97	2973	239.78	230.911	437.81	4943
ureE_1			108.968	0.290485	0.0595862	0.0879618	1	140.813	0.501574	0.00104674	0.00187489	1	131.821	0.399606	0.00913647	0.0147385	1	140.813	0.211089	0.159724	0.210677	1	131.821	0.109121	0.468118	0.594895	1	140.813	-0.101968	0.49433	0.565589	1	330	56.6153	55.5295	55.8398	374	51.3317	46.7433	52.4208	296	49.5492	44.4616	50.3012	458	120.481	116.025	67.4461	621
BOV_RS01460	BOV_0286	urease accessory protein UreF	38.5776	-1.14241	6.8265e-12	4.43652e-11	2.16059e-08	60.5889	-0.377925	0.0193571	0.0288442	1	55.9186	-0.489682	0.00251512	0.00444464	1	60.5889	0.76449	3.6093e-06	1.02589e-05	0.0114234	55.9186	0.652732	7.99073e-05	0.000492183	0.252907	60.5889	-0.111757	0.48635	0.558996	1	324	41.7501	40.9494	54.8245	376	38.761	35.2963	52.7011	350	44.0054	39.4871	59.4778	165	32.6008	31.3951	24.2983	254
ureG_1			126.342	-0.179931	0.2565	0.317366	1	230.053	0.523339	0.000871228	0.00158291	1	175.048	0.119173	0.449773	0.511142	1	230.053	0.70327	7.03199e-06	1.93317e-05	0.0222563	175.048	0.299104	0.0567892	0.120677	1	230.053	-0.404166	0.00940565	0.0165345	1	571	80.6191	79.073	96.6197	717	80.9871	73.7479	100.497	660	90.9225	81.5868	112.158	608	131.625	126.757	89.5354	800
BOV_RS01470			35.6827	-2.55772	0.00190073	0.00378115	1	35.6827	-7.00286	1.26629e-06	3.20367e-06	0.00400779	35.6827	-4.07609	4.79165e-06	1.22205e-05	0.0151656	10.3443	-4.44515	0.00244854	0.00467256	1	10.3443	-1.51837	0.101138	#N/A	1	3.91735	2.92678	0.0519946	0.0782695	1	75	86.2264	84.5727	12.6909	4	3.67903	3.35017	0.56065	19	21.3137	19.1252	3.22879	0	0	0	0	5
BOV_RS01475	BOV_0289	HAMP domain-containing histidine kinase	49.5758	0.56311	0.00168128	0.00338502	1	179.268	2.24267	1.23436e-36	3.02848e-35	3.90674e-33	79.7802	1.07352	1.70407e-09	6.11495e-09	5.39339e-06	179.268	1.67956	6.90544e-22	9.73353e-21	2.18557e-18	79.7802	0.510407	0.00363618	0.0128781	1	179.268	-1.16915	1.64784e-11	8.51657e-11	5.2154e-08	323	18.4001	18.0472	54.6553	474	21.6019	19.6709	66.4371	346	19.2318	17.2571	58.7981	560	48.9146	47.1055	82.4668	834
BOV_RS01480	BOV_0290	efflux RND transporter periplasmic adaptor subunit	17.9944	-1.09112	6.92496e-12	4.48211e-11	2.19175e-08	31.9775	-0.185752	0.222201	0.272795	1	17.9944	-1.06872	9.73425e-12	4.31497e-11	3.08089e-08	31.9775	0.905369	6.96502e-09	2.71338e-08	2.20443e-05	17.5885	0.0224013	0.889309	0.921931	1	31.9775	-0.882967	1.01248e-08	3.95928e-08	3.20451e-05	261	20.0566	19.672	44.1642	286	17.5824	16.0107	40.0865	272	20.3944	18.3004	46.2227	135	15.9068	15.3185	19.8804	224
BOV_RS01485	BOV_0291	efflux RND transporter permease subunit	14.6181	-1.38067	5.20299e-12	3.43072e-11	1.64675e-08	21.9408	-0.437693	0.0263215	0.038426	1	14.6181	-1.52552	2.16502e-14	1.17133e-13	6.8523e-11	21.9408	0.942972	2.27725e-06	6.64323e-06	0.0072075	10.4303	-0.14485	0.473504	0.599691	1	21.9408	-1.08782	4.62364e-08	1.67695e-07	0.000146338	464	13.1149	12.8634	78.5141	671	15.1728	13.8165	94.0491	694	19.1396	17.1744	117.936	248	10.7481	10.3506	36.521	408
hydA	BOV_0292	dihydropyrimidinase	117.593	2.51683	1.62561e-35	1.22501e-33	5.14506e-32	29.1021	0.358554	0.0801594	0.107184	1	153.696	2.73276	1.12975e-41	4.52616e-40	3.57566e-38	117.593	-2.15828	1.1351e-27	2.62682e-26	3.59259e-24	153.696	0.215922	0.268249	0.399269	1	153.696	2.3742	3.16681e-33	9.62774e-32	1.0023e-29	266	16.0189	15.7117	45.0102	296	14.2606	12.9859	41.4881	102	5.99346	5.37807	17.3335	1402	129.459	124.671	206.462	1760
BOV_RS01495	BOV_0293	Zn-dependent hydrolase	287.026	0.970134	5.09227e-12	3.37177e-11	1.6117e-08	124.171	-0.381243	0.0069608	0.0111662	1	359.33	1.1217	1.33509e-15	8.04869e-15	4.22556e-12	287.026	-1.35138	5.04328e-22	7.24037e-21	1.5962e-18	359.33	0.151563	0.276117	0.407922	1	359.33	1.50294	6.41097e-27	1.32536e-25	2.02907e-23	1345	95.4064	93.5766	227.589	1535	87.108	79.3216	215.15	1107	76.6175	68.7506	188.12	2736	297.58	286.573	402.909	3819
BOV_RS01500	BOV_0294	TetR/AcrR family transcriptional regulator	51.8759	0.535714	0.000558433	0.00122654	1	31.6041	-0.346184	0.0287582	0.041748	1	47.4745	0.224044	0.149464	0.191831	1	51.8759	-0.881898	6.42282e-09	2.51162e-08	2.03282e-05	51.8759	-0.31167	0.036351	0.0861707	1	47.4745	0.570228	0.000177775	0.000411404	0.562659	191	24.7199	24.2458	32.3194	221	22.8823	20.8369	30.9759	127	16.0377	14.391	21.5819	253	50.2072	48.3503	37.2573	396
BOV_RS01505	BOV_0295	NUDIX domain-containing protein	50.1275	0.723533	0.00200446	0.00398	1	57.4514	0.756603	0.00114728	0.00204456	1	53.2981	0.634281	0.00655855	0.0108283	1	57.4514	0.0330697	0.881869	0.909437	1	53.2981	-0.0892518	0.689267	0.776731	1	57.4514	-0.122321	0.581012	0.647401	1	82	18.6131	18.2561	13.8753	105	19.0673	17.3629	14.7171	72	15.9464	14.3091	12.2354	139	48.3784	46.5891	20.4694	206
preA	BOV_0296	NAD-dependent dihydropyrimidine dehydrogenase subunit PreA	929.836	2.8596	5.66492e-35	3.81478e-33	1.79295e-31	94.1057	-0.574324	0.0135921	0.020762	1	1170.67	3.02043	7.88437e-39	2.62674e-37	2.4954e-35	929.836	-3.43392	9.83851e-50	1.27122e-47	3.11389e-46	1170.67	0.160834	0.485554	0.610276	1	1170.67	3.59476	2.41262e-54	3.11731e-52	7.63595e-51	1287	86.9051	85.2384	217.775	1843	99.5604	90.661	258.32	596	39.268	35.236	101.282	9680	1002.25	965.177	1425.5	11844
BOV_RS01515	BOV_0297	NAD(P)-dependent oxidoreductase	710.278	2.93875	1.08901e-35	8.61682e-34	3.44673e-32	86.6226	-0.22493	0.341626	0.399573	1	1080.53	3.37557	1.48989e-46	7.85916e-45	4.7155e-43	710.278	-3.16368	3.00662e-41	1.72658e-39	9.51594e-38	1080.53	0.436813	0.0622365	0.129478	1	1080.53	3.6005	6.30465e-53	7.51951e-51	1.99542e-49	1073	63.4523	62.2354	181.564	1463	69.2128	63.0261	205.058	525	30.2923	27.182	89.2167	8274	750.232	722.484	1218.45	9826
BOV_RS01520	BOV_0298	carbon monoxide dehydrogenase subunit G	50.4124	0.917887	4.73533e-08	1.84346e-07	0.000149873	52.1984	0.817434	9.8681e-07	2.52282e-06	0.00312325	42.5554	0.497449	0.00326472	0.00568363	1	52.1984	-0.100452	0.507163	0.575242	1	50.4124	-0.420437	0.00624649	0.0200036	1	52.1984	-0.319985	0.0359894	0.0565365	1	86	16.8062	16.4839	14.5522	79	12.3507	11.2467	11.0728	98	18.6863	16.7676	16.6538	178	53.3364	51.3637	26.2127	246
pgi	BOV_0299	glucose-6-phosphate isomerase	61.1282	-0.0886895	0.500889	0.56679	1	37.1447	-0.963115	4.47761e-13	2.05684e-12	1.41716e-09	69.4923	-0.0820512	0.532081	0.589442	1	61.1282	-0.874426	3.73204e-11	1.94833e-10	1.18119e-07	69.4923	0.00663829	0.959426	0.971178	1	69.4923	0.881064	2.2763e-11	1.15911e-10	7.2045e-08	792	42.4924	41.6774	134.015	903	38.7586	35.2941	126.567	656	34.3412	30.8151	111.478	741	60.9587	58.7041	109.121	1199
BOV_RS01530	BOV_0300	succinylglutamate desuccinylase/aspartoacylase family protein	170.239	0.587177	4.02695e-05	0.000106299	0.127453	150.844	0.259842	0.0692721	0.0938554	1	174.093	0.446855	0.0017646	0.00319505	1	170.239	-0.327335	0.0207548	0.0338029	1	174.093	-0.140322	0.321054	0.45613	1	174.093	0.187014	0.186094	0.243083	1	878	73.188	71.7843	148.568	879	58.6177	53.378	123.203	850	69.1336	62.0351	144.446	1436	183.54	176.752	211.468	1944
BOV_RS01535	BOV_0302	HAD family hydrolase	68.5625	-0.575806	6.97838e-05	0.00017641	0.220866	66.7424	-0.762629	1.29742e-07	3.65686e-07	0.000410634	109.748	-0.0667292	0.640447	0.691343	1	68.5625	-0.186823	0.196697	0.252465	1	109.748	0.509077	0.000375126	0.00185146	1	109.748	0.695899	1.09626e-06	3.45479e-06	0.00346967	441	52.0531	51.0548	74.6222	698	65.9111	60.0194	97.8335	541	62.3062	55.9087	91.9357	395	71.4887	68.8446	58.1686	570
BOV_RS01540	BOV_0301	esterase	69.4451	-1.01874	2.54598e-10	1.34524e-09	8.05802e-07	78.5537	-0.843072	1.37065e-07	3.85266e-07	0.000433809	77.7161	-0.86615	6.29967e-08	1.94332e-07	0.000199385	78.5537	0.175666	0.275803	0.338853	1	77.7161	0.152588	0.34412	0.479736	1	78.5537	-0.023078	0.885459	0.907105	1	729	73.9236	72.5058	123.355	858	69.6045	63.3827	120.259	816	80.7367	72.4468	138.668	411	63.9042	61.5406	60.5248	687
BOV_RS01545	BOV_0303	long-chain fatty acid--CoA ligase	113.499	0.0399618	0.802012	0.842768	1	129.441	0.0740308	0.641815	0.69406	1	125.81	0.0220254	0.889963	0.909427	1	129.441	0.034069	0.82999	0.86727	1	125.81	-0.0179365	0.910024	0.936583	1	129.441	-0.0520055	0.742821	0.788326	1	1353	68.5998	67.2842	228.943	1646	66.7651	60.7972	230.708	1234	61.0472	54.779	209.702	1456	113.193	109.006	214.414	2490
BOV_RS01550	BOV_0304	TetR family transcriptional regulator	44.6911	1.24074	9.99568e-10	4.92778e-09	3.16363e-06	91.9236	2.1161	3.15136e-26	3.7356e-25	9.97404e-23	34.8058	0.712835	0.00048356	0.000957141	1	91.9236	0.87536	2.22957e-06	6.51639e-06	0.00705659	44.6911	-0.527909	0.00543684	0.0177548	1	91.9236	-1.40327	4.99752e-14	3.3256e-13	1.58171e-10	85	11.9439	11.7149	14.383	106	11.916	10.8508	14.8572	68	9.32317	8.36588	11.5557	209	45.0306	43.3651	30.7778	251
bepD	BOV_0305	multidrug efflux RND transporter periplasmic adaptor subunit BepD	9.5238	-0.332048	0.0951467	0.133425	1	13.6859	0.0337546	0.861499	0.88241	1	10.7037	-0.33613	0.0872091	0.118361	1	13.6859	0.365803	0.0561256	0.0835552	1	10.7037	-0.00408227	0.983264	0.985915	1	13.6859	-0.369885	0.0503181	0.0761525	1	83	6.1538	6.03578	14.0445	117	6.93978	6.31945	16.399	111	8.02997	7.20547	18.863	92	10.4589	10.072	13.5481	123
bepE	BOV_0306	multidrug efflux RND transporter permease subunit BepE	13.9129	-1.17459	9.10474e-17	1.00757e-15	2.88165e-13	13.9129	-1.24765	5.96702e-19	4.27396e-18	1.88856e-15	13.9129	-1.28797	5.07574e-20	4.28392e-19	1.60647e-16	11.8855	-0.0730655	0.608957	0.673535	1	11.7245	-0.113382	0.428149	0.560645	1	11.8855	-0.0403161	0.776721	0.817302	1	504	14.1327	13.8617	85.2825	670	15.0302	13.6867	93.9089	578	15.8142	14.1905	98.2233	257	11.0499	10.6413	37.8464	410
BOV_RS01570	BOV_0308	transporter substrate-binding domain-containing protein	32.0312	1.08027	6.81236e-09	3.01554e-08	2.15611e-05	50.6643	1.58435	5.94687e-18	3.91306e-17	1.88218e-14	28.9459	0.757222	4.98339e-05	0.00011266	0.157724	50.6643	0.504079	0.00291568	0.00551313	1	32.0312	-0.323045	0.0615207	0.128168	1	50.6643	-0.827125	1.08647e-06	3.44183e-06	0.00343868	96	10.0812	9.88788	16.2443	95	7.98105	7.26765	13.3154	86	8.81183	7.90705	14.6145	195	31.3985	30.2372	28.7161	256
BOV_RS01575	BOV_0311	glycosyltransferase	7.08618	-1.11756	2.55145e-07	9.19743e-07	0.000807535	11.2499	-0.363422	0.0830052	0.110369	1	8.47097	-0.782145	0.000226723	0.000470234	0.717577	11.2499	0.754137	0.000439516	0.000941257	1	8.47097	0.335414	0.122114	0.217799	1	11.2499	-0.418723	0.0459258	0.0703636	1	137	6.40678	6.2839	23.182	210	7.85657	7.15429	29.4341	191	8.71521	7.82035	32.4579	81	5.80813	5.59331	11.9282	153
ppk2	BOV_0310	polyphosphate kinase 2	181.248	0.236523	0.080032	0.114048	1	666.216	1.96519	1.094e-48	5.58471e-47	3.46252e-45	205.367	0.240742	0.0742487	0.102173	1	666.216	1.72867	1.34467e-38	6.41513e-37	4.25589e-35	205.367	0.00421908	0.974864	0.980467	1	666.216	-1.72445	1.46499e-38	6.48991e-37	4.6367e-35	1084	99.9603	98.0432	183.425	1173	86.5348	78.7997	164.411	956	86.0165	77.1845	162.459	1371	193.851	186.681	201.896	1907
BOV_RS01585	BOV_0312	two-component sensor histidine kinase	21.6374	-0.0677072	0.656841	0.714154	1	16.0162	-0.657982	1.98291e-05	4.36738e-05	0.0627592	20.6801	-0.31088	0.0412138	0.0594809	1	21.6374	-0.590274	9.77353e-05	0.000229257	0.309332	21.6374	-0.243173	0.103938	0.192777	1	20.6801	0.347101	0.0218645	0.0356852	1	171	11.4942	11.2738	28.9351	279	15.0032	13.6621	39.1054	204	13.3795	12.0057	34.6671	217	22.3653	21.5381	31.9559	315
BOV_RS01590	BOV_0313	GcrA family cell cycle regulator	198.754	2.55916	2.47934e-31	1.18896e-29	7.84712e-28	203.995	2.45088	6.405e-29	9.47282e-28	2.02718e-25	243.226	2.67996	2.6724e-34	6.085e-33	8.45814e-31	203.995	-0.108273	0.604057	0.668993	1	243.226	0.120807	0.562528	0.676034	1	243.226	0.22908	0.271724	0.341002	1	166	27.0631	26.5441	28.0891	110	14.3469	13.0644	15.4179	115	18.2933	16.415	19.5427	883	220.731	212.567	130.033	1013
BOV_RS01595	BOV_0314	aspartate aminotransferase family protein	9.42143	-1.02648	2.00255e-06	6.35076e-06	0.00633806	30.6306	0.674545	0.000950046	0.00171333	1	10.7177	-0.843428	6.85103e-05	0.000152272	0.216835	30.6306	1.70102	4.00256e-16	3.53616e-15	1.26681e-12	10.7177	0.183049	0.397994	0.533693	1	30.6306	-1.51797	1.22933e-13	7.89266e-13	3.89083e-10	151	11.0292	10.8177	25.5509	144	8.41442	7.66227	20.1834	153	10.9039	9.78435	26.0003	95	10.6395	10.246	13.9899	100
argF	BOV_0315	ornithine carbamoyltransferase	101.755	-1.30168	1.27906e-10	7.06499e-10	4.04824e-07	177.067	-0.223143	0.266863	0.321394	1	101.755	-1.27995	2.3566e-10	9.12932e-10	7.45865e-07	177.067	1.07853	9.34103e-08	3.21137e-07	0.000295644	85.076	0.0217292	0.914773	0.940376	1	177.067	-1.0568	1.57995e-07	5.44987e-07	0.000500055	1181	111.341	109.205	199.839	1118	84.3219	76.7846	156.702	1445	132.922	119.274	245.558	529	76.4701	73.6418	77.9017	872
BOV_RS01610	BOV_0316	Hsp33 family molecular chaperone	31.2231	0.251515	0.0811129	0.115329	1	38.2597	0.392632	0.00579109	0.00939456	1	39.3634	0.411106	0.00386784	0.0066676	1	38.2597	0.141118	0.303337	0.367872	1	39.3634	0.159592	0.244486	0.372997	1	39.3634	0.0184742	0.891248	0.912132	1	183	15.8515	15.5475	30.9657	202	13.998	12.7467	28.3128	199	16.8189	15.092	33.8174	248	32.9384	31.7201	36.521	369
apaG	BOV_0317	Co2+/Mg2+ efflux protein ApaG	146.387	-0.375474	0.0148745	0.0249749	1	226.737	0.101463	0.506044	0.565347	1	203.223	-0.0677756	0.657578	0.706701	1	226.737	0.476937	0.00173188	0.00337347	1	203.223	0.307699	0.0437236	0.0993647	1	226.737	-0.169238	0.262245	0.330847	1	537	120.963	118.643	90.8665	531	95.6899	87.1364	74.4263	551	121.103	108.668	93.635	456	157.498	151.672	67.1516	689
BOV_RS01620	BOV_0318	O-succinylhomoserine sulfhydrylase	7.63442	-1.54765	4.50104e-11	2.60912e-10	1.42458e-07	19.9814	0.359006	0.0941245	0.123714	1	8.17957	-0.947162	2.24749e-05	5.27693e-05	0.071133	19.9814	1.90665	6.44548e-17	5.9664e-16	2.03999e-13	8.17957	0.600486	0.0111606	0.0323297	1	19.9814	-1.30617	1.54728e-09	6.62722e-09	4.89713e-06	117	8.65289	8.48694	19.7977	151	8.93402	8.13543	21.1646	97	6.99959	6.28089	16.4838	49	5.55653	5.35102	7.21585	50
BOV_RS01630	BOV_0320	2'-deoxycytidine 5'-triphosphate deaminase	18.4485	0.592907	0.00389262	0.007316	1	26.038	0.923742	5.08264e-06	1.18983e-05	0.0160866	22.0251	0.667959	0.00103944	0.00195474	1	26.038	0.330836	0.0864257	0.122939	1	22.0251	0.0750523	0.699101	0.783952	1	26.038	-0.255783	0.180794	0.237359	1	70	5.67473	5.56589	11.8448	112	7.26373	6.61444	15.6982	111	8.78002	7.8785	18.863	146	18.1481	17.4769	21.5003	230
BOV_RS01635	BOV_0321	GlxA family transcriptional regulator	9.62411	-0.606491	0.00117998	0.00245538	1	10.5939	-0.624866	0.000681464	0.00125397	1	14.7915	-0.156793	0.383108	0.445622	1	10.5939	-0.0183754	0.920951	0.93974	1	14.7915	0.449697	0.0129814	0.0365025	1	14.7915	0.468073	0.00850711	0.0150402	1	76	6.61549	6.48862	12.8601	136	9.4707	8.62414	19.0621	115	9.76724	8.76436	19.5427	73	9.74324	9.38288	10.7501	99
BOV_RS01640	BOV_0322	hypothetical protein	223.566	1.7836	7.61875e-23	1.62928e-21	2.41134e-19	223.765	1.6286	2.27906e-19	1.67361e-18	7.21324e-16	166.716	1.18171	8.59813e-11	3.51137e-10	2.72131e-07	223.765	-0.154994	0.357298	0.423702	1	223.566	-0.601889	0.000385948	0.00189784	1	223.765	-0.446895	0.00828166	0.0146583	1	147	48.7389	47.8041	24.8741	116	30.7688	28.0185	16.2589	111	35.9093	32.2222	18.863	468	237.923	229.123	68.9187	613
BOV_RS01645	BOV_0323	CAP domain-containing protein	313.513	0.202529	0.179313	0.231172	1	375.498	0.306421	0.041684	0.0588447	1	632.147	1.03929	4.26601e-12	1.95964e-11	1.35019e-08	375.498	0.103892	0.487169	0.557252	1	632.147	0.836761	1.99018e-08	2.93108e-07	6.29891e-05	632.147	0.732869	8.29967e-07	2.66708e-06	0.00262685	904	165.688	162.51	152.967	1101	161.437	147.007	154.319	865	154.691	138.807	146.995	1131	317.846	306.09	166.554	1607
BOV_RS01650	BOV_0324	MATE family efflux transporter	53.3828	0.28178	0.0567488	0.0841658	1	67.5678	0.461881	0.00167854	0.00292382	1	145.126	1.55263	1.77214e-26	2.27078e-25	5.60883e-23	67.5678	0.180101	0.213355	0.27071	1	145.126	1.27085	8.34016e-19	5.90761e-17	2.63966e-15	145.126	1.09075	2.02002e-14	1.4269e-13	6.39337e-11	383	24.7304	24.2561	64.808	566	29.2377	26.6242	79.332	370	23.3109	20.9174	62.8765	556	55.0477	53.0117	81.8778	739
BOV_RS01655	BOV_0325	quinone-dependent dihydroorotate dehydrogenase	8.88841	0.0182128	0.929121	0.945552	1	15.3643	0.66051	0.000776969	0.00142063	1	12.4752	0.34505	0.0829345	0.112801	1	15.3643	0.642297	0.000658838	0.00136411	1	12.4752	0.326837	0.0872849	0.1684	1	15.3643	-0.31546	0.0835666	0.11909	1	78	6.30594	6.185	13.1985	70	4.52739	4.1227	9.81138	59	4.65407	4.1762	10.0263	83	10.2888	9.90828	12.2228	101
BOV_RS01660	BOV_0326	DUF952 domain-containing protein	6.5193	-0.633858	0.0318171	0.0500503	1	12.2901	0.121177	0.652985	0.703916	1	11.0284	-0.0428767	0.875236	0.896189	1	12.2901	0.755035	0.00576659	0.0103127	1	11.0284	0.590982	0.0328868	0.0798212	1	12.2901	-0.164054	0.510612	0.581459	1	25	6.25182	6.13192	4.23028	25	5.00151	4.55444	3.50406	28	6.83203	6.13053	4.75822	18	6.90193	6.64666	2.65072	27
BOV_RS01675	BOV_0329	hypothetical protein	598.577	0.166163	0.246261	0.306736	1	1156.42	0.961425	1.68811e-11	6.7692e-11	5.34286e-08	574.682	-0.0650834	0.649664	0.699859	1	1156.42	0.795263	2.30662e-08	8.4649e-08	7.30047e-05	598.577	-0.231246	0.105315	0.194603	1	1156.42	-1.02651	5.46514e-13	3.25286e-12	1.72972e-09	1784	346.338	339.695	301.873	1815	281.888	256.69	254.395	1672	316.713	284.194	284.134	2039	606.952	584.503	300.268	2978
pip	BOV_0330	prolyl aminopeptidase	391.36	0.726879	1.4e-06	4.56334e-06	0.004431	370.999	0.501252	0.000874795	0.00158757	1	396.376	0.568128	0.000161691	0.000341851	0.511751	391.36	-0.225627	0.132032	0.178713	1	396.376	-0.158751	0.289223	0.422613	1	396.376	0.0668765	0.655191	0.715404	1	1739	161.878	158.774	294.259	1676	124.812	113.656	234.912	1450	131.699	118.176	246.408	2992	427.054	411.259	440.608	3863
BOV_RS01685	BOV_0331	response regulator transcription factor	16.295	1.05184	5.56611e-07	1.91903e-06	0.00176167	17.9714	1.03934	5.52184e-07	1.46004e-06	0.00174766	18.7822	1.08769	1.55408e-07	4.64464e-07	0.000491867	17.9714	-0.0124942	0.943063	0.956641	1	18.7822	0.0358511	0.83737	0.88826	1	18.7822	0.0483453	0.778117	0.818224	1	35	4.82617	4.73361	5.9224	37	4.0816	3.71676	5.18602	38	5.11262	4.58767	6.45759	80	16.9144	16.2888	11.781	117
mscL	BOV_0334	large conductance mechanosensitive channel protein MscL	684.215	2.52241	4.10241e-45	6.18292e-43	1.29841e-41	412.334	1.65062	3.37169e-20	2.59645e-19	1.06714e-16	762.038	2.50074	2.01141e-44	1.01049e-42	6.36612e-41	684.215	-0.871785	5.84667e-07	1.82216e-06	0.00185047	762.038	-0.0216705	0.900909	0.931921	1	762.038	0.850114	1.08752e-06	3.44183e-06	0.003442	361	76.6374	75.1676	61.0853	423	71.8404	65.4187	59.2888	299	61.9341	55.5749	50.811	2308	751.279	723.493	339.881	3001
hemA	BOV_0335	5-aminolevulinate synthase	563.76	-0.771943	1.73952e-07	6.40186e-07	0.00055056	529.359	-1.47723	1.64853e-23	1.63561e-22	5.21759e-20	529.359	-2.13036	6.40876e-47	3.49719e-45	2.02837e-43	563.76	-0.70529	1.85296e-06	5.46719e-06	0.00586461	563.76	-1.35842	4.76785e-20	4.05267e-18	1.50902e-16	383.912	-0.653131	1.05563e-05	2.89692e-05	0.0334108	8259	572.092	561.12	1397.52	9907	549.004	499.93	1388.59	8690	587.332	527.026	1476.75	6096	647.464	623.517	897.71	8429
BOV_RS01710	BOV_0336	polysaccharide deacetylase family protein	28.0424	-0.868825	2.43133e-07	8.78443e-07	0.000769516	198.004	1.81328	3.96348e-30	6.40021e-29	1.25444e-26	57.8058	0.0157745	0.922673	0.936581	1	198.004	2.6821	5.5649e-62	1.72567e-59	1.76129e-58	57.8058	0.8846	8.12688e-08	1.04664e-06	0.000257216	198.004	-1.7975	6.14659e-31	1.60173e-29	1.9454e-27	274	34.5528	33.8901	46.3639	256	25.8266	23.518	35.8816	242	29.7765	26.7191	41.1246	164	31.7109	30.538	24.151	233
BOV_RS01715	BOV_0337	glycosyltransferase family 25 protein	10.5745	-0.74449	0.00276711	0.00535653	1	44.5314	1.15154	9.17669e-07	2.35557e-06	0.00290442	50.349	1.33844	1.0915e-08	3.59104e-08	3.45458e-05	44.5314	1.89603	1.41428e-15	1.18853e-14	4.4762e-12	50.349	2.08293	1.53265e-18	1.01325e-16	4.85085e-15	50.349	0.186901	0.400069	0.474241	1	79	9.71324	9.52695	13.3677	107	10.5248	9.58405	14.9974	95	11.3969	10.2267	16.144	52	9.8033	9.44072	7.65763	97
BOV_RS01720	BOV_0338	glycosyltransferase family 29 protein	66.2749	0.583363	0.00225018	0.00442623	1	140.876	1.51827	8.43129e-16	4.81679e-15	2.6685e-12	265.745	2.41185	1.01662e-37	3.06438e-36	3.2176e-34	140.876	0.934909	3.8389e-07	1.21971e-06	0.00121501	265.745	1.82849	2.01825e-23	2.30934e-21	6.38776e-20	265.745	0.893576	7.90559e-07	2.54308e-06	0.00250212	240	31.4758	30.8722	40.6107	251	26.335	23.981	35.1808	165	21.1142	18.9463	28.0395	331	66.5619	64.1001	48.7438	586
BOV_RS01725	BOV_0339	hypothetical protein	711.092	0.703786	0.000127889	0.00031136	0.404767	792.104	0.700013	0.000135998	0.000272945	0.430434	771.908	0.630356	0.000594292	0.00116394	1	792.104	-0.00377273	0.983431	0.988852	1	771.908	-0.0734293	0.686189	0.775023	1	792.104	-0.0696566	0.701107	0.751515	1	567	269.861	264.685	95.9428	581	221.221	201.447	81.4345	620	287.921	258.358	105.361	909	663.365	638.83	133.861	1750
BOV_RS01730	BOV_0340	LysR family transcriptional regulator	5.29139	-0.00225357	0.99259	0.993217	1	7.47528	0.353292	0.127957	0.164627	1	8.36764	0.507255	0.0276436	0.0412114	1	7.47528	0.355545	0.103781	0.144836	1	8.36764	0.509509	0.018703	0.0498579	1	8.36764	0.153964	0.452184	0.525571	1	26	2.58324	2.5337	4.3995	40	3.17941	2.89521	5.6065	36	3.48996	3.13161	6.11772	39	5.9414	5.72165	5.74322	48
BOV_RS01735	BOV_0341	CidA/LrgA family protein	35.6602	-0.742914	0.000423418	0.000949092	1	49.2687	-0.439549	0.0338393	0.0486382	1	32.9411	-2.181	1.84734e-22	1.85614e-21	5.84683e-19	49.2687	0.303365	0.146291	0.195034	1	35.6602	-1.43809	1.72125e-10	3.93902e-09	5.44777e-07	49.2687	-1.74145	4.20106e-15	3.1852e-14	1.32963e-11	152	32.0379	31.4234	25.7201	213	35.9165	32.7061	29.8546	188	38.6637	34.6938	31.9481	111	35.8736	34.5468	16.3461	220
BOV_RS01740	BOV_0342	LrgB family protein	13.0589	-1.01548	2.15426e-06	6.79107e-06	0.00681823	19.369	-0.44525	0.0304593	0.0439999	1	13.0589	-2.08998	5.20489e-20	4.36962e-19	1.64735e-16	19.369	0.570226	0.00701641	0.0124118	1	11.8386	-1.07451	4.14062e-06	3.54996e-05	0.0131051	19.369	-1.64473	3.04369e-13	1.87644e-12	9.63328e-10	100	12.5036	12.2638	16.9211	126	12.6038	11.4772	17.6605	141	17.2021	15.4358	23.9611	69	13.2287	12.7394	10.1611	97
BOV_RS01745	BOV_0343	alpha/beta hydrolase	12.7412	-0.206132	0.279081	0.341831	1	29.2408	0.832672	5.73678e-06	1.33703e-05	0.0181569	14.2784	-0.213078	0.258612	0.317743	1	29.2408	1.0388	9.36893e-09	3.60013e-08	2.96527e-05	14.2784	-0.00694554	0.970218	0.977854	1	29.2408	-1.04575	5.15123e-09	2.07454e-08	1.63036e-05	139	9.85194	9.663	23.5204	129	7.31461	6.66078	18.081	129	8.92118	8.00517	21.9218	133	14.4541	13.9195	19.5859	190
BOV_RS01760	BOV_0346	pantoate--beta-alanine ligase	31.1371	-1.13232	1.18889e-09	5.78897e-09	3.76283e-06	32.2396	-0.984256	8.95268e-08	2.55043e-07	0.000283352	31.1371	-1.41519	3.0266e-14	1.61811e-13	9.57919e-11	32.2396	0.148059	0.428331	0.498033	1	25.9969	-0.282877	0.134663	0.236355	1	32.2396	-0.430936	0.0212146	0.0347708	1	295	29.609	29.0411	49.9174	390	31.3156	28.5163	54.6634	408	39.9564	35.8538	69.3341	175	26.9322	25.936	25.7709	252
panB	BOV_0347	3-methyl-2-oxobutanoate hydroxymethyltransferase	46.4151	-0.805238	4.02144e-08	1.58899e-07	0.000127278	44.4156	-1.60996	3.93603e-27	5.00302e-26	1.24575e-23	44.4156	-1.33708	1.5544e-19	1.25183e-18	4.91968e-16	46.4151	-0.80472	8.73315e-08	3.01912e-07	0.000276404	46.4151	-0.531837	0.000359181	0.0017869	1	35.9856	0.272883	0.0717923	0.104275	1	438	46.8288	45.9307	74.1146	561	47.984	43.6949	78.6312	466	48.6128	43.6213	79.1904	299	49.0165	47.2036	44.0314	416
BOV_RS01770	BOV_0348	ferredoxin--NADP reductase	9.54385	0.968268	0.000617882	0.0013459	1	118.445	4.40361	8.08176e-61	8.82027e-59	2.55788e-57	12.6138	1.17932	2.26612e-05	5.30886e-05	0.0717227	118.445	3.43534	5.17737e-48	5.17904e-46	1.63864e-44	12.6138	0.211049	0.394813	0.530999	1	118.445	-3.2243	1.98554e-44	1.23143e-42	6.28423e-41	28	3.19012	3.12893	4.73792	29	2.64327	2.40699	4.06472	26	2.89033	2.59356	4.41835	53	9.25884	8.91639	7.8049	103
BOV_RS01775	BOV_0349	superoxide dismutase	3.25679	0.854052	0.274261	0.336579	1	9.15978	2.16657	0.00312086	0.0052624	1	5.46666	1.45528	0.0521372	0.0740971	1	9.15978	1.31252	0.0297809	0.0473592	1	5.46666	0.601231	0.335082	#N/A	1	9.15978	-0.711286	0.205878	0.267349	1	2	0.95189	0.933634	0.338423	3	1.14228	1.04017	0.420488	2	0.928778	0.833413	0.339873	5	3.64887	3.51392	0.736311	7
nspC	BOV_0351	carboxynorspermidine decarboxylase	12.6806	0.636611	0.00114092	0.00238194	1	24.3869	1.41358	7.79756e-14	3.81442e-13	2.46793e-10	10.9985	0.252574	0.199344	0.250865	1	24.3869	0.776971	7.15429e-06	1.95985e-05	0.0226433	12.6806	-0.384037	0.0342701	0.0824201	1	24.3869	-1.16101	2.74756e-11	1.37867e-10	8.69603e-08	79	6.36934	6.24718	13.3677	60	3.87002	3.52409	8.40976	56	4.40535	3.95302	9.51645	102	12.6095	12.1432	15.0207	138
BOV_RS01785	BOV_0352	saccharopine dehydrogenase family protein	264.646	-0.00679119	0.95957	0.965979	1	270.107	-0.122888	0.358645	0.417474	1	175.463	-0.773251	8.49335e-09	2.82072e-08	2.68814e-05	270.107	-0.116097	0.384721	0.453102	1	264.646	-0.766459	1.05936e-08	1.68534e-07	3.35286e-05	270.107	-0.650362	1.1873e-06	3.72277e-06	0.0037578	2245	160.016	156.947	379.88	2540	144.836	131.889	356.013	2385	165.868	148.837	405.299	2642	288.744	278.064	389.067	3601
BOV_RS01790	BOV_0353	4-hydroxyproline epimerase	22.4192	-0.882835	2.60169e-08	1.05433e-07	8.23435e-05	22.3001	-1.06897	1.31793e-11	5.34091e-11	4.17125e-08	22.3001	-1.21565	2.13198e-14	1.15543e-13	6.74773e-11	22.4192	-0.18614	0.245087	0.305718	1	22.4192	-0.332813	0.0389775	0.0910904	1	21.8389	-0.146673	0.361086	0.434003	1	222	19.0988	18.7326	37.5649	408	28.0808	25.5707	57.1863	300	25.1826	22.5969	50.981	189	24.9315	24.0094	27.8326	245
BOV_RS01795	BOV_0355	MATE family efflux transporter	6.43643	-0.639433	0.00243346	0.00475133	1	8.00981	-0.477964	0.0204874	0.0304425	1	10.3375	-0.112528	0.580212	0.63345	1	8.00981	0.16147	0.437223	0.506852	1	10.3375	0.526905	0.0101851	0.0299414	1	10.3375	0.365435	0.0680233	0.0990795	1	84	5.25153	5.15081	14.2138	142	7.10214	6.4673	19.9031	87	5.30702	4.76211	14.7845	67	6.42263	6.18509	9.86657	96
BOV_RS01800	BOV_0356	invasion associated locus B family protein	2393.48	0.078719	0.690077	0.74517	1	3370.18	0.441573	0.0252622	0.0370333	1	2565.6	0.00956801	0.961341	0.968378	1	3370.18	0.362854	0.0658946	0.0966143	1	2565.6	-0.069151	0.726011	0.805026	1	3370.18	-0.432005	0.0285359	0.0456839	1	7898	1339.42	1313.73	1336.43	7960	1079.96	983.423	1115.69	9562	1582.24	1419.78	1624.93	10060	2615.95	2519.2	1481.46	12722
BOV_RS01805	BOV_0357	cache domain-containing protein	19.3338	-0.071188	0.65006	0.708973	1	38.4046	0.757887	6.69713e-07	1.75467e-06	0.00211964	26.4586	0.210321	0.173006	0.219905	1	38.4046	0.829075	2.98863e-08	1.08395e-07	9.45903e-05	26.4586	0.281509	0.0631293	0.130878	1	38.4046	-0.547566	0.000193545	0.00044425	0.612569	185	11.8676	11.64	31.3041	243	12.4707	11.356	34.0595	186	11.642	10.4467	31.6082	200	19.6722	18.9446	29.4524	303
BOV_RS01810	BOV_0358	response regulator transcription factor	12.1803	1.28059	2.59302e-07	9.33665e-07	0.000820692	24.6016	2.11895	8.36076e-19	5.8935e-18	2.64618e-15	16.0044	1.46469	1.97799e-09	7.04994e-09	6.26035e-06	24.6016	0.838355	1.15051e-05	3.05717e-05	0.0364136	16.0044	0.184098	0.350377	0.485954	1	24.6016	-0.654257	0.000412407	0.000905078	1	29	3.99883	3.92213	4.90713	21	2.31659	2.10951	2.94341	21	2.8254	2.53529	3.56867	53	11.2058	10.7913	7.8049	95
BOV_RS01815	BOV_0359	TRAP transporter small permease subunit	63.7834	4.13507	2.2162e-46	3.89682e-44	7.01427e-43	32.0919	2.98604	1.45996e-24	1.53006e-23	4.62079e-21	84.0194	4.35458	1.41646e-51	1.12077e-49	4.4831e-48	63.7834	-1.14903	6.24935e-09	2.45307e-08	1.97792e-05	84.0194	0.219502	0.25365	0.38305	1	84.0194	1.36853	3.17145e-12	1.75306e-11	1.00376e-08	13	2.09624	2.05603	2.19975	16	2.06401	1.87951	2.2426	14	2.20268	1.97651	2.37911	279	68.9816	66.4303	41.0861	378
BOV_RS01820	BOV_0360	TRAP transporter large permease subunit	31.484	2.67067	1.44488e-45	2.28652e-43	4.57303e-42	15.2504	1.46204	2.41367e-14	1.23613e-13	7.63927e-11	40.9261	2.86512	1.02362e-52	8.75611e-51	3.23976e-49	31.484	-1.20863	5.39277e-14	3.86212e-13	1.70681e-10	40.9261	0.194443	0.211516	0.334356	1	40.9261	1.40307	1.40819e-18	1.43173e-17	4.45691e-15	48	2.70824	2.6563	8.12215	76	3.43048	3.12384	10.6524	46	2.53239	2.27237	7.81708	350	30.2794	29.1595	51.5418	559
BOV_RS01825	BOV_0361	TRAP transporter substrate-binding protein	39.4283	0.51834	0.00303113	0.00582484	1	17.9846	-0.769634	1.84562e-05	4.07633e-05	0.0584138	70.7125	1.19667	3.93553e-12	1.81574e-11	1.2456e-08	39.4283	-1.28797	1.6899e-13	1.14921e-12	5.34853e-10	70.7125	0.678327	4.99822e-05	0.000324909	0.158194	70.7125	1.9663	3.70926e-30	9.27614e-29	1.17398e-26	147	13.0655	12.815	24.8741	264	18.7719	17.094	37.0029	192	16.6509	14.9412	32.6278	286	38.977	37.5354	42.117	431
BOV_RS01830	BOV_0362	(S)-ureidoglycine aminohydrolase	74.4063	0.568394	0.00013363	0.00032459	0.42294	79.1525	0.505085	0.000656832	0.00121076	1	80.2515	0.507334	0.000624036	0.00121843	1	79.1525	-0.0633092	0.660376	0.719485	1	80.2515	-0.0610604	0.671837	0.763743	1	80.2515	0.00224875	0.987502	0.989737	1	301	32.5351	31.9111	50.9326	335	28.9684	26.379	46.9545	259	27.3156	24.5109	44.0136	486	80.5479	77.5687	71.5694	684
puuE	BOV_0363	allantoinase PuuE	82.3397	0.0384405	0.785144	0.829156	1	66.0399	-0.424233	0.00267021	0.00453635	1	83.1917	-0.122549	0.38427	0.446645	1	82.3397	-0.462674	0.00097787	0.00197678	1	83.1917	-0.160989	0.249957	0.379205	1	83.1917	0.301684	0.0313972	0.0497765	1	794	49.2223	48.2783	134.354	985	48.8509	44.4842	138.06	729	44.0955	39.5679	123.884	923	87.7354	84.4905	135.923	1403
BOV_RS01840	BOV_0364	hypothetical protein	25.0749	0.892734	0.00022525	0.000523433	0.712916	28.4707	0.908651	0.00013804	0.000276691	0.436896	27.4352	0.818041	0.000643403	0.00125007	1	28.4707	0.015917	0.937413	0.953088	1	27.4352	-0.0746927	0.714611	0.797737	1	28.4707	-0.0906098	0.65045	0.712233	1	30	9.62236	9.43782	5.07634	31	7.95457	7.24353	4.34504	21	6.57212	5.89731	3.56867	49	24.0984	23.2071	7.21585	76
xdhA	BOV_0365	xanthine dehydrogenase small subunit	37.7722	-0.0207462	0.894287	0.917907	1	46.5745	0.13559	0.381922	0.441806	1	34.5082	-0.325613	0.0371349	0.0540377	1	46.5745	0.156336	0.308583	0.37293	1	37.7722	-0.304867	0.0487634	0.107297	1	46.5745	-0.461203	0.00268382	0.00520484	1	343	20.5303	20.1366	58.0395	485	23.224	21.1481	67.9789	412	24.0616	21.591	70.0139	441	40.4736	38.9767	64.9426	652
xdhB	BOV_0366	xanthine dehydrogenase molybdopterin binding subunit	32.0607	-0.589582	0.000155445	0.000372715	0.491984	29.4431	-0.873013	2.12698e-08	6.36285e-08	6.7319e-05	33.6016	-0.69611	7.65864e-06	1.91769e-05	0.0242396	32.0607	-0.283431	0.069322	0.100839	1	33.6016	-0.106528	0.494029	0.617672	1	33.6016	0.176903	0.255994	0.324015	1	732	27.6101	27.0805	123.863	876	26.4335	24.0707	122.782	866	31.8713	28.5988	147.165	560	32.3874	31.1896	82.4668	959
xdhC	BOV_0367	xanthine dehydrogenase accessory protein XdhC	1.28843	0.127816	0.811514	0.851417	1	1.28174	0.0149156	0.977535	0.979082	1	1.74229	0.449807	0.383041	0.445622	1	1.28843	-0.1129	0.819152	0.857883	1	1.74229	0.321991	0.501189	#N/A	1	1.74229	0.434891	0.35651	0.430003	1	8	0.871102	0.854395	1.35369	8	0.696889	0.634596	1.1213	4	0.424976	0.38134	0.679746	10	1.66959	1.60784	1.47262	14
BOV_RS01860	BOV_0368	LysR family transcriptional regulator	5.01936	0.0572506	0.845991	0.879619	1	6.02257	0.170816	0.554129	0.610448	1	6.62966	0.308323	0.283112	0.342788	1	6.02257	0.113565	0.681014	0.737627	1	6.62966	0.251073	0.360727	0.4951	1	6.62966	0.137507	0.608225	0.674572	1	27	2.61224	2.56214	4.56871	51	3.94742	3.59457	7.14829	18	1.69921	1.52474	3.05886	38	5.63721	5.42871	5.59596	53
BOV_RS01865	BOV_0369	urate hydroxylase PuuD	22.5546	0.200512	0.18796	0.241141	1	27.0806	0.336096	0.025283	0.0370466	1	19.4699	-0.165381	0.279369	0.338893	1	27.0806	0.135584	0.35	0.415843	1	22.5546	-0.365893	0.0133071	0.0373831	1	27.0806	-0.501477	0.000577531	0.00124543	1	157	11.1456	10.9318	26.5662	182	10.3364	9.41245	25.5096	187	12.953	11.623	31.7781	245	26.6687	25.6823	36.0792	308
guaD	BOV_0370	guanine deaminase	14.3504	0.409049	0.0137998	0.023294	1	9.68741	-0.32049	0.0593815	0.0813604	1	11.5037	-0.0853649	0.611383	0.663363	1	14.3504	-0.729539	5.44116e-06	1.52421e-05	0.0172213	14.3504	-0.494414	0.00179373	0.00704003	1	11.5037	0.235125	0.147674	0.197766	1	102	6.91925	6.78655	17.2596	119	6.45804	5.88077	16.6793	89	5.8908	5.28595	15.1244	136	14.1459	13.6227	20.0277	232
BOV_RS01875	BOV_0372	glycerate kinase	34.0092	-0.409791	0.00292998	0.00564763	1	28.9204	-0.796073	8.25909e-09	2.56275e-08	2.614e-05	35.3869	-0.527043	0.000122225	0.000263158	0.386842	34.0092	-0.386282	0.00505437	0.00912848	1	35.3869	-0.117252	0.391528	0.527535	1	35.3869	0.269031	0.0499466	0.0757751	1	394	27.1011	26.5814	66.6693	484	26.6337	24.253	67.8387	390	26.1747	23.4871	66.2753	342	36.0703	34.7362	50.3637	480
ccoS	BOV_0371	cbb3-type cytochrome oxidase assembly protein CcoS	5.44837	-1.23293	0.0266382	0.0423881	1	5.44837	-2.44933	0.000102452	0.000208662	0.324261	5.44837	-1.91317	0.00107709	0.00202314	1	4.33956	-1.2164	0.0650073	0.0954938	1	4.33956	-0.680247	0.269449	#N/A	1	2.94001	0.536157	0.433016	0.50708	1	6	3.34059	3.27653	1.01527	19	8.46293	7.70645	2.66309	11	5.97572	5.36215	1.8693	5	4.26849	4.11062	0.736311	10
BOV_RS01885	BOV_0373	heavy metal translocating P-type ATPase	21.4006	-1.03569	5.25662e-13	3.83345e-12	1.66372e-09	21.4006	-2.01844	7.2642e-43	2.58328e-41	2.29912e-39	21.4006	-1.29379	1.8913e-19	1.51544e-18	5.98597e-16	18.9861	-0.982757	4.05624e-11	2.10341e-10	1.2838e-07	18.9861	-0.258101	0.0756298	0.15046	1	17.8837	0.724656	1.12092e-06	3.52534e-06	0.00354772	545	22.9091	22.4697	92.2202	709	23.8425	21.7113	99.3753	544	22.3118	20.0209	92.4455	301	19.4004	18.6828	44.3259	476
BOV_RS01895	BOV_0374	FixH family protein	151.098	0.191664	0.159591	0.208894	1	73.0546	-1.15679	1.28857e-16	7.75349e-16	4.07834e-13	117.744	-0.342417	0.0124036	0.0196189	1	151.098	-1.34845	1.31932e-22	2.03543e-21	4.17564e-19	151.098	-0.534081	7.54541e-05	0.000467658	0.238812	117.744	0.814372	4.08554e-09	1.67805e-08	1.29307e-05	477	84.7927	83.1665	80.7138	543	77.2209	70.3183	76.1083	422	73.1944	65.679	71.7132	564	153.727	148.042	83.0559	871
ccoG	BOV_0375	cytochrome c oxidase accessory protein CcoG	14.8096	-1.47049	3.42986e-16	3.54755e-15	1.08555e-12	14.8096	-1.58029	9.94552e-19	6.94869e-18	3.14776e-15	14.8096	-1.3846	6.40057e-15	3.63043e-14	2.02578e-11	10.0968	-0.109802	0.552505	0.620317	1	11.6878	0.0858931	0.639989	0.7374	1	11.6878	0.195695	0.282934	0.352378	1	234	13.3818	13.1252	39.5955	362	16.5616	15.0812	50.7389	324	18.0788	16.2225	55.0594	108	9.4701	9.11984	15.9043	189
ccoP	BOV_0376	cytochrome-c oxidase, cbb3-type subunit III	9.1801	-1.35651	1.05662e-10	5.89808e-10	3.34421e-07	18.3582	-0.00836915	0.964856	0.968221	1	19.1939	0.0359838	0.849633	0.8745	1	18.3582	1.34814	3.35408e-11	1.7599e-10	1.06157e-07	19.1939	1.39249	7.24126e-12	1.87328e-10	2.29186e-08	19.1939	0.044353	0.807843	0.842057	1	101	10.3485	10.15	17.0903	114	9.34448	8.5092	15.9785	99	9.89729	8.88106	16.8237	46	7.22679	6.95951	6.77406	57
BOV_RS01910	BOV_0377	CcoQ/FixQ family Cbb3-type cytochrome c oxidase assembly chaperone	2.75965	0.52463	0.517702	0.583521	1	3.35955	0.739854	0.34485	0.403046	1	6.29512	1.64893	0.0277631	0.0413506	1	3.35955	0.215224	0.747324	0.796102	1	6.29512	1.1243	0.0733775	#N/A	1	6.29512	0.909078	0.124396	0.169785	1	0	0	0	0	1	0.445417	0.405603	0.140163	5	2.71624	2.43734	0.849683	5	4.26849	4.11062	0.736311	3
ccoO	BOV_0378	cytochrome-c oxidase, cbb3-type subunit II	38.4464	-1.23655	2.85224e-10	1.49956e-09	9.02734e-07	38.4464	-1.14398	3.85895e-09	1.23996e-08	1.22136e-05	51.3123	-0.615261	0.0013857	0.00255281	1	34.9839	0.0925697	0.639099	0.700794	1	51.3123	0.621294	0.00149266	0.00602759	1	51.3123	0.528724	0.00635687	0.0114475	1	324	38.865	38.1196	54.8245	320	30.7084	27.9635	44.852	469	54.8923	49.2561	79.7003	191	35.13	33.8307	28.1271	244
ccoN	BOV_0379	cytochrome-c oxidase, cbb3-type subunit I	252.943	-1.90592	1.06588e-17	1.27784e-16	3.3735e-14	252.943	-1.68097	3.9246e-14	1.96852e-13	1.24214e-10	252.943	-1.75848	2.55703e-15	1.49089e-14	8.09299e-12	158.381	0.224953	0.312502	0.37663	1	152.172	0.147438	0.508072	0.630849	1	158.381	-0.0775149	0.727594	0.77349	1	4917	267.701	262.566	832.012	3984	173.525	158.014	558.408	7096	376.954	338.249	1205.87	1717	143.335	138.033	252.849	2278
BOV_RS01925	BOV_0380	transcriptional repressor	6385.59	0.543467	0.00334379	0.0063792	1	8743.99	0.849806	4.45979e-06	1.05416e-05	0.0141152	8505.75	0.789189	2.032e-05	4.79588e-05	0.0643128	8743.99	0.306339	0.0979785	0.137605	1	8505.75	0.245723	0.184414	0.301445	1	8743.99	-0.0606164	0.743319	0.788584	1	15803	3047.87	2989.42	2674.05	15142	2336.33	2127.49	2122.34	12800	2408.75	2161.43	2175.19	23182	6855.51	6601.95	3413.83	34929
BOV_RS01930	BOV_0381	DsbA family protein	120.82	-0.416208	0.00756112	0.013467	1	179.528	0.0147557	0.923982	0.934513	1	96.7933	-0.906706	6.60452e-09	2.22376e-08	2.09033e-05	179.528	0.430964	0.00527461	0.00949307	1	120.82	-0.490497	0.00168267	0.00667461	1	179.528	-0.921461	2.74897e-09	1.15197e-08	8.70049e-06	633	91.1167	89.3692	107.111	879	101.223	92.1747	123.203	648	91.0112	81.6664	110.119	598	131.986	127.104	88.0628	698
BOV_RS01935	BOV_0382	aldehyde dehydrogenase	25.9133	0.546431	0.000962506	0.00203496	1	15.2351	-0.347886	0.039015	0.0553733	1	30.9041	0.648032	7.92243e-05	0.000175101	0.250745	25.9133	-0.894318	3.59728e-08	1.2941e-07	0.000113854	30.9041	0.1016	0.519661	0.639367	1	30.9041	0.995918	6.12848e-10	2.74234e-09	1.93966e-06	165	10.7009	10.4957	27.9199	220	11.4144	10.3941	30.8358	139	8.79584	7.8927	23.6212	319	31.7219	30.5487	46.9766	349
ada	BOV_0383	bifunctional DNA-binding transcriptional regulator/O6-methylguanine-DNA methyltransferase Ada	290.048	-0.620859	0.00352516	0.00667691	1	470.881	-0.0770818	0.716874	0.759848	1	451.121	-0.137679	0.517197	0.576383	1	470.881	0.543777	0.0105361	0.0181011	1	451.121	0.48318	0.0230562	0.0591312	1	470.881	-0.0605974	0.775409	0.816207	1	3238	263.947	258.885	547.906	3436	224.072	204.043	481.599	3825	304.226	272.989	650.007	2394	299.224	288.157	352.546	3794
BOV_RS01945	BOV_0384	ArsC family reductase	271.299	-0.625666	0.00234879	0.00459452	1	232.181	-2.06118	3.33406e-23	3.2369e-22	1.05523e-19	249.251	-0.911146	9.4273e-06	2.32741e-05	0.0298374	271.299	-1.43551	5.01389e-12	2.89536e-11	1.58689e-08	271.299	-0.28548	0.165465	0.27686	1	249.251	1.15003	3.17458e-08	1.17475e-07	0.000100476	1072	270.369	265.184	181.395	1212	244.545	222.686	169.877	945	232.552	208.674	160.59	666	257.554	248.028	98.0766	1288
BOV_RS01950	BOV_0385	aromatic acid exporter family protein	34.626	-0.83825	6.08927e-08	2.32479e-07	0.000192725	70.2891	0.0275901	0.855374	0.877556	1	36.2145	-0.952678	6.41825e-10	2.39549e-09	2.03138e-06	70.2891	0.865841	1.42029e-08	5.32566e-08	4.49522e-05	36.2145	-0.114428	0.461649	0.589697	1	70.2891	-0.980268	1.14521e-10	5.43844e-10	3.6246e-07	415	35.1898	34.5149	70.2227	539	36.5639	33.2955	75.5476	456	37.7276	33.8538	77.4911	287	37.315	35.9348	42.2642	403
BOV_RS01955	BOV_0386	YbfB/YjiJ family MFS transporter	4.89341	-1.31894	4.6831e-08	1.82537e-07	0.00014822	4.92028	-1.02192	8.56055e-06	1.95909e-05	0.0270942	4.92764	-1.0096	1.1126e-05	2.71922e-05	0.0352139	4.92028	0.297018	0.225481	0.284698	1	4.92764	0.309341	0.207084	0.328573	1	4.92764	0.0123228	0.957923	0.965708	1	61	5.00007	4.90417	10.3219	88	5.77063	5.25481	12.3343	63	5.03862	4.52127	10.706	39	4.90165	4.72036	5.74322	41
sbmA	BOV_0388	peptide antibiotic transporter SbmA	233.947	-0.546224	1.89559e-05	5.23977e-05	0.0599953	219.061	-0.792022	5.53933e-10	1.92448e-09	1.7532e-06	196.74	-0.973221	2.6577e-14	1.42812e-13	8.41162e-11	233.947	-0.245797	0.0542896	0.0810555	1	233.947	-0.426997	0.000838748	0.00370219	1	219.061	-0.1812	0.156311	0.208482	1	2834	201.027	197.172	479.545	3511	199.242	181.432	492.111	2973	205.767	184.639	505.221	2253	245.046	235.983	331.782	3440
BOV_RS01965		hypothetical protein	7.86756	-0.981114	0.000554485	0.00121871	1	12.9552	-0.295837	0.27499	0.329426	1	9.77601	-0.717643	0.00933543	0.0150288	1	12.9552	0.685277	0.0139125	0.023511	1	9.77601	0.263472	0.352795	0.488035	1	12.9552	-0.421805	0.11876	0.162881	1	75	10.5892	10.3861	12.6909	66	7.45488	6.78851	9.25073	52	7.16359	6.42805	8.8367	38	8.22655	7.92228	5.59596	54
BOV_RS01970	BOV_0389	tetratricopeptide repeat protein	101.847	0.566512	0.000631712	0.00137131	1	317.408	2.04776	6.08222e-36	1.43658e-34	1.92502e-32	107.01	0.463414	0.00509064	0.00857928	1	317.408	1.48125	2.40387e-20	2.98177e-19	7.60826e-17	107.01	-0.103098	0.524827	0.642799	1	317.408	-1.58434	3.87648e-23	6.04068e-22	1.22691e-19	326	42.9455	42.1219	55.1629	327	34.4622	31.3817	45.8332	344	44.2165	39.6764	58.4582	560	113.115	108.931	82.4668	702
der	BOV_0390	ribosome biogenesis GTPase Der	75.4368	-0.467419	0.00171229	0.00344526	1	273.743	1.23621	5.16275e-17	3.19143e-16	1.63401e-13	88.07	-0.422908	0.00443711	0.00755837	1	273.743	1.70362	6.94114e-31	1.99301e-29	2.19687e-27	88.07	0.044511	0.764531	0.834366	1	273.743	-1.65911	1.55207e-29	3.78975e-28	4.91232e-26	986	60.1146	58.9617	166.842	1134	55.3109	50.3668	158.944	1169	69.5413	62.401	198.656	792	74.0389	71.3006	116.632	1197
BOV_RS01980	BOV_0391	Hsp70 family protein	6.42279	-0.824113	1.29698e-05	3.65208e-05	0.0410494	13.7522	0.108902	0.536865	0.594951	1	8.67791	-0.563997	0.00199175	0.00356958	1	13.7522	0.933015	2.45976e-07	8.0546e-07	0.000778513	8.67791	0.260116	0.163642	0.275236	1	13.7522	-0.6729	0.000109369	0.000261087	0.346151	102	7.08206	6.94623	17.2596	110	6.11008	5.56391	15.4179	106	7.1811	6.44376	18.0133	61	6.49413	6.25394	8.98299	86
BOV_RS01985	BOV_0392	cell wall hydrolase	25.4847	1.47822	1.06847e-14	9.4992e-14	3.38171e-11	65.8046	2.69839	6.93993e-47	3.05068e-45	2.19649e-43	40.514	1.96996	1.92238e-25	2.33116e-24	6.08434e-22	65.8046	1.22017	8.92278e-13	5.55613e-12	2.82406e-09	40.514	0.491744	0.00429516	0.0146875	1	65.8046	-0.728428	1.49353e-05	4.02384e-05	0.0472702	61	4.17962	4.09946	10.3219	100	5.48153	4.99155	14.0163	96	6.41806	5.75907	16.3139	271	28.4714	27.4183	39.908	351
BOV_RS01990	BOV_0393	ATP synthase subunit	62.4631	-0.591212	0.00158337	0.0032042	1	87.0725	-0.271459	0.141428	0.180056	1	51.3308	-1.12469	2.49109e-09	8.77007e-09	7.8843e-06	87.0725	0.319753	0.0840456	0.119938	1	62.4631	-0.533473	0.00478657	0.0161269	1	87.0725	-0.853227	4.8083e-06	1.38189e-05	0.0152183	249	55.2454	54.1859	42.1336	293	52.0066	47.3579	41.0676	270	58.4502	52.4486	45.8829	209	71.1009	68.4712	30.7778	242
BOV_RS01995	BOV_0394	F0F1 ATP synthase subunit A	166.203	-0.297987	0.0315203	0.0496326	1	217.356	-0.0556685	0.686551	0.733108	1	141.153	-0.707451	3.43232e-07	9.84887e-07	0.00108633	217.356	0.242319	0.0783728	0.112882	1	166.203	-0.409463	0.00310943	0.0112429	1	217.356	-0.651782	2.27128e-06	6.85141e-06	0.00718861	916	108.119	106.046	154.998	1229	116.053	105.679	172.26	1188	136.82	122.772	201.885	994	179.898	173.244	146.379	1347
BOV_RS02000	BOV_0395	F0F1 ATP synthase subunit C	880.526	-1.45863	5.09213e-19	7.03781e-18	1.61166e-15	880.526	-1.81489	1.53213e-28	2.18433e-27	4.8492e-25	880.526	-2.299	2.08805e-44	1.03261e-42	6.60869e-41	584.95	-0.356254	0.0303685	0.0480718	1	584.95	-0.840366	3.65058e-07	4.09829e-06	0.00115541	506.568	-0.484112	0.0034009	0.00647402	1	2378	923.308	905.6	402.385	2896	899.555	819.146	405.911	2697	1021.74	916.831	458.319	1096	652.495	628.362	161.399	1468
BOV_RS02005	BOV_0396	F0F1 ATP synthase subunit B	254.976	0.581579	3.66853e-05	9.76527e-05	0.116109	253.755	0.41886	0.00292517	0.00495353	1	211.599	0.142924	0.311069	0.373212	1	254.976	-0.162719	0.242027	0.302475	1	254.976	-0.438655	0.0016523	0.00658044	1	253.755	-0.275936	0.0475608	0.0725734	1	705	99.5385	97.6295	119.294	830	93.7507	85.3706	116.335	786	108.28	97.1624	133.57	1294	280.136	269.775	190.557	1757
BOV_RS02010	BOV_0397	F0F1 ATP synthase subunit B	429.341	-1.07468	5.70237e-10	2.87389e-09	1.8048e-06	429.341	-2.28193	3.8373e-39	1.1041e-37	1.21451e-35	429.341	-1.90898	4.92423e-28	6.86572e-27	1.55852e-24	368.383	-1.20725	4.85245e-12	2.80736e-11	1.5358e-08	368.383	-0.834303	1.69037e-06	1.60666e-05	0.00535002	233.897	0.372951	0.0333163	0.0524968	1	2562	472.506	463.444	433.52	3081	454.584	413.95	431.841	2543	457.615	410.628	432.149	1379	389.964	375.541	203.075	2376
BOV_RS02015	BOV_0398	ribonuclease HII	338.618	0.34895	0.0370765	0.0575271	1	146.061	-1.15142	8.40402e-12	3.4499e-11	2.65987e-08	406.395	0.441615	0.00824686	0.0133922	1	338.618	-1.50037	3.90427e-19	4.51759e-18	1.2357e-15	406.395	0.0926648	0.577716	0.687482	1	406.395	1.59304	2.03407e-21	2.68411e-20	6.43784e-18	1158	154.62	151.654	195.947	1590	169.843	154.661	222.859	1128	146.957	131.868	191.688	1664	340.676	328.076	245.044	2665
BOV_RS02020	BOV_0399	PA0069 family radical SAM protein	217.207	-0.0844371	0.574417	0.638802	1	127.085	-1.91298	2.6547e-36	6.36525e-35	8.40213e-33	127.085	-1.40655	1.46684e-20	1.28247e-19	4.64253e-17	217.207	-1.82854	1.95572e-33	6.66449e-32	6.18985e-30	217.207	-1.32211	2.05845e-18	1.33128e-16	6.51499e-15	97.2068	0.506436	0.000911444	0.00190457	1	2130	160.75	157.667	360.42	2014	121.598	110.728	282.287	1708	125.772	112.858	290.252	2192	253.655	244.274	322.799	2741
BOV_RS02025	BOV_0400	hypothetical protein	21.747	-0.644113	0.000871244	0.0018544	1	18.2573	-1.45992	3.2912e-13	1.52961e-12	1.04167e-09	20.4423	-0.891796	3.98909e-06	1.02396e-05	0.0126255	21.747	-0.815806	5.32437e-05	0.000129477	0.168516	21.747	-0.247683	0.203603	0.324606	1	20.4423	0.568123	0.00486898	0.00893944	1	86	15.0162	14.7282	14.5522	179	25.004	22.7689	25.0891	113	19.2515	17.2748	19.2028	88	23.5601	22.6887	12.9591	113
BOV_RS02030	BOV_0401	hypothetical protein	361.746	0.924287	2.85565e-06	8.87831e-06	0.00903812	2596.94	3.61798	2.49788e-76	6.58817e-74	7.9058e-73	521.29	1.27574	8.91913e-11	3.63308e-10	2.8229e-07	2596.94	2.69369	1.30852e-44	9.32066e-43	4.14148e-41	521.29	0.351448	0.0690765	0.139937	1	2596.94	-2.34224	2.12782e-34	7.01955e-33	6.73456e-31	397	148.29	145.446	67.1769	270	80.6825	73.4705	37.8439	299	108.973	97.7836	50.811	697	399.196	384.431	102.642	857
BOV_RS02035	BOV_0402	hypothetical protein	1134.84	0.773407	3.32897e-07	1.17591e-06	0.00105362	6453.28	3.13374	6.42997e-96	4.07017e-93	2.03508e-92	1460.66	0.960438	2.18078e-10	8.48976e-10	6.90217e-07	6453.28	2.36033	4.18634e-56	8.65456e-54	1.32498e-52	1460.66	0.187032	0.21265	0.335971	1	6453.28	-2.1733	5.48486e-48	4.14843e-46	1.73596e-44	1158	449.618	440.995	195.947	1061	329.568	300.109	148.713	1055	399.68	358.642	179.283	2070	1232.36	1186.78	304.833	2900
BOV_RS02040	BOV_0403	4-(cytidine 5'-diphospho)-2-C-methyl-D-erythritol kinase	13.3643	0.0439208	0.832904	0.868009	1	39.9079	1.48181	8.04807e-14	3.92879e-13	2.54721e-10	24.9132	0.793339	8.01716e-05	0.000176701	0.253743	39.9079	1.43789	6.23202e-14	4.40216e-13	1.97243e-10	24.9132	0.749418	0.000116763	0.000683797	0.369554	39.9079	-0.688475	0.000182609	0.000421645	0.577957	69	6.78697	6.65681	11.6756	105	8.26249	7.52393	14.7171	77	7.38998	6.63119	13.0851	112	16.8918	16.2671	16.4934	128
BOV_RS02045	BOV_0404	membrane protein	24.0529	-0.117812	0.619762	0.681566	1	64.5625	1.14663	1.10541e-07	3.13216e-07	0.000349863	41.1401	0.469193	0.035626	0.0521358	1	64.5625	1.26444	6.56972e-10	2.93978e-09	2.07932e-06	41.1401	0.587006	0.00571993	0.0185368	1	64.5625	-0.677436	0.000317751	0.000710927	1	38	18.0859	17.739	6.43003	35	13.3266	12.1354	4.90569	33	15.3248	13.7513	5.60791	34	24.8123	23.8946	5.00691	54
BOV_RS02050	BOV_0405	S49 family peptidase	43.1346	0.083819	0.68919	0.744466	1	448.205	3.2805	2.52996e-57	2.22425e-55	8.00732e-54	52.2449	0.184752	0.375761	0.438365	1	448.205	3.19668	1.16548e-55	2.12598e-53	3.68876e-52	52.2449	0.100933	0.62489	0.723719	1	448.205	-3.09575	8.05354e-53	9.24963e-51	2.54894e-49	221	22.4103	21.9805	37.3957	307	24.9051	22.6789	43.0299	247	24.4387	21.9294	41.9743	308	47.8893	46.118	45.3567	390
nhaA	BOV_0406	Na+/H+ antiporter NhaA	63.3796	0.528415	0.000501448	0.00110907	1	108.534	1.1446	2.76087e-14	1.41166e-13	8.73814e-11	75.6568	0.611838	5.19121e-05	0.000117107	0.164302	108.534	0.616186	2.86217e-05	7.19838e-05	0.0905878	75.6568	0.0834233	0.573096	0.684998	1	108.534	-0.532762	0.00027867	0.000625746	0.88199	346	25.9136	25.4166	58.5471	451	27.0224	24.6069	63.2133	335	24.4806	21.967	56.9288	615	70.6251	68.013	90.5662	781
BOV_RS02060	BOV_0408	tRNA1(Val) (adenine(37)-N6)-methyltransferase	82.5703	-0.0461355	0.77756	0.82259	1	75.914	-0.333545	0.04109	0.058058	1	110.981	0.208895	0.198124	0.249428	1	82.5703	-0.28741	0.0762539	0.110077	1	110.981	0.255031	0.113498	0.205888	1	110.981	0.54244	0.000760853	0.00161052	1	479	54.1556	53.117	81.0522	531	48.0283	43.7351	74.4263	444	48.9797	43.9506	75.4518	474	82.1709	79.1318	69.8023	720
BOV_RS02065	BOV_0409	DUF2007 domain-containing protein	232.369	1.68115	1.65371e-17	1.93852e-16	5.234e-14	117.042	0.53145	0.00788984	0.0125484	1	217.431	1.4068	1.03502e-12	5.01733e-12	3.27583e-09	232.369	-1.1497	1.04141e-09	4.52933e-09	3.29606e-06	232.369	-0.274354	0.13937	0.242985	1	217.431	0.875347	3.37882e-06	9.91269e-06	0.010694	154	59.7937	58.6469	26.0586	115	35.7213	32.5283	16.1187	88	33.3383	29.9152	14.9544	402	239.328	230.476	59.1994	564
BOV_RS02070	BOV_0410	polyprenyl synthetase family protein	112.124	-0.349303	0.0041728	0.00777793	1	81.7771	-0.95913	4.95713e-15	2.66825e-14	1.56893e-11	78.3506	-1.0405	2.33057e-17	1.59314e-16	7.37624e-14	112.124	-0.609827	6.11663e-07	1.90247e-06	0.00193591	112.124	-0.691202	1.6785e-08	2.57399e-07	5.31245e-05	81.7771	-0.0813751	0.508574	0.579812	1	918	79.9082	78.3757	155.336	1175	81.8241	74.51	164.691	1076	91.3874	82.0039	182.852	870	116.118	111.823	128.118	1239
BOV_RS02075	BOV_0411	tetratricopeptide repeat protein	134.114	0.154431	0.295186	0.359332	1	123.122	-0.130902	0.374881	0.434455	1	159.176	0.225505	0.125862	0.164744	1	134.114	-0.285333	0.0522433	0.0783398	1	159.176	0.0710736	0.628289	0.72617	1	159.176	0.356407	0.0151865	0.025734	1	1580	74.9575	73.5199	267.354	1944	73.7817	67.1866	272.476	1393	64.4814	57.8606	236.722	1918	139.521	134.36	282.449	2746
BOV_RS02080	BOV_0412	glycine--tRNA ligase subunit alpha	19.8966	-0.283567	0.143552	0.1905	1	42.9037	0.678143	0.000315395	0.000608303	0.998226	18.7025	-0.542182	0.00515505	0.00867397	1	42.9037	0.96171	2.57702e-07	8.40308e-07	0.000815626	19.8966	-0.258615	0.178655	0.293971	1	42.9037	-1.22032	6.2042e-11	3.00144e-10	1.96363e-07	168	16.0435	15.7358	28.4275	145	11.0778	10.0876	20.3236	170	15.8403	14.2139	28.8892	151	22.1105	21.2927	22.2366	185
BOV_RS02085	BOV_0413	glycine--tRNA ligase subunit beta	24.7864	-0.981466	6.03335e-10	3.03104e-09	1.90956e-06	36.1831	-0.477865	0.00231436	0.00396157	1	24.7864	-1.21019	2.21791e-14	1.1979e-13	7.01968e-11	36.1831	0.503601	0.00143712	0.00284035	1	23.0012	-0.228727	0.151842	0.259168	1	36.1831	-0.732328	3.5204e-06	1.03183e-05	0.0111421	649	24.6158	24.1437	109.818	797	24.1836	22.0219	111.71	849	31.4197	28.1936	144.276	440	25.589	24.6426	64.7954	572
BOV_RS02090	BOV_0414	threonylcarbamoyl-AMP synthase	63.0595	-0.28675	0.0556274	0.0828132	1	49.4651	-0.796203	1.20114e-07	3.39429e-07	0.000380161	59.229	-0.54917	0.000246466	0.000509514	0.780065	63.0595	-0.509453	0.000674308	0.00139402	1	63.0595	-0.262421	0.0786695	0.1552	1	59.229	0.247033	0.0991997	0.139131	1	404	36.7947	36.089	68.3614	686	49.983	45.5151	96.1515	553	49.1421	44.0963	93.9749	463	64.6571	62.2657	68.1824	708
BOV_RS02095	BOV_0415	FAD-binding oxidoreductase	48.1988	0.0393467	0.775001	0.820361	1	51.6292	-0.0169237	0.901757	0.915938	1	48.5319	-0.122741	0.371668	0.43423	1	51.6292	-0.0562704	0.677835	0.735211	1	48.5319	-0.162088	0.232483	0.358361	1	51.6292	-0.105818	0.433788	0.507614	1	499	31.2628	30.6632	84.4365	501	25.1108	22.8662	70.2215	439	26.836	24.0805	74.6022	530	50.9138	49.0307	78.049	721
BOV_RS02100	BOV_0416	type II toxin-antitoxin system RelE/ParE family toxin	51.7487	0.243412	0.311276	0.375883	1	58.1428	0.275533	0.248286	0.301083	1	59.4738	0.295062	0.21638	0.269942	1	58.1428	0.0321207	0.890244	0.915637	1	59.4738	0.0516499	0.824416	0.878262	1	59.4738	0.0195292	0.932624	0.945627	1	129	35.9114	35.2227	21.8283	84	18.7075	17.0353	11.7737	85	23.088	20.7174	14.4446	137	58.4783	56.3155	20.1749	170
BOV_RS02105	BOV_0417	ribbon-helix-helix protein, CopG family	289.729	-0.465569	0.0217248	0.0352611	1	223.281	-1.24049	1.16065e-09	3.93726e-09	3.67346e-06	232.134	-0.954897	2.62904e-06	6.90531e-06	0.0083209	289.729	-0.774925	0.000143283	0.000326946	0.45349	289.729	-0.489329	0.0160446	0.0439124	1	232.134	0.285596	0.161946	0.21535	1	773	300.133	294.377	130.8	664	206.252	187.815	93.068	552	209.122	187.65	93.805	476	283.383	272.902	70.0968	877
BOV_RS02110	BOV_0418	hypothetical protein	28.6536	0.65404	0.00112448	0.00235071	1	41.7195	1.02906	1.74011e-07	4.85665e-07	0.000550744	22.6417	0.147626	0.466399	0.528141	1	41.7195	0.37502	0.0410578	0.0630923	1	28.6536	-0.506414	0.00760016	0.0236759	1	41.7195	-0.881434	2.05414e-06	6.23887e-06	0.00650135	63	9.83619	9.64755	10.6603	89	11.1166	10.1229	12.4745	74	11.2731	10.1156	12.5753	120	28.7276	27.6651	17.6715	186
BOV_RS02115	BOV_0419	crotonase/enoyl-CoA hydratase family protein	16.9453	-0.199621	0.306568	0.371189	1	28.0407	0.35234	0.0626444	0.0854979	1	21.1733	-0.0638591	0.739438	0.777774	1	28.0407	0.551961	0.00300152	0.00564446	1	21.1733	0.135762	0.472066	0.59889	1	28.0407	-0.416199	0.0226466	0.0368453	1	103	12.1091	11.8769	17.4288	129	12.1327	11.0482	18.081	92	10.5533	9.4697	15.6342	87	15.6829	15.1028	12.8118	151
BOV_RS02120	BOV_0420	acyl-CoA dehydrogenase	31.12	-0.462086	0.0008309	0.00177449	1	60.0732	0.331219	0.0147909	0.0224631	1	38.1191	-0.346836	0.0114831	0.0182359	1	60.0732	0.793305	5.14447e-09	2.05315e-08	1.62822e-05	38.1191	0.11525	0.400608	0.536367	1	60.0732	-0.678055	4.8338e-07	1.58295e-06	0.0015299	535	26.6224	26.1118	90.5281	653	25.9957	23.672	91.5262	483	23.4513	21.0433	82.0794	417	31.8172	30.6404	61.4083	647
BOV_RS02125	BOV_0421	GGDEF domain-containing protein	7.26872	0.103069	0.629557	0.689701	1	10.6855	0.517931	0.0120674	0.0186947	1	7.03832	-0.111104	0.602203	0.654748	1	10.6855	0.414863	0.0340243	0.0533144	1	7.26872	-0.214172	0.291144	0.424417	1	10.6855	-0.629035	0.00126605	0.00258631	1	65	5.02548	4.9291	10.9987	47	2.90708	2.64722	6.58764	56	4.22452	3.79076	9.51645	66	7.8242	7.53482	9.7193	83
purD	BOV_0422	phosphoribosylamine--glycine ligase	61.2567	-0.635702	5.08008e-05	0.000132224	0.160785	165.48	0.636589	4.02663e-05	8.59938e-05	0.127443	74.0953	-0.533327	0.000642202	0.00124928	1	165.48	1.27229	2.56703e-16	2.28091e-15	8.12465e-13	74.0953	0.102375	0.513071	0.6352	1	165.48	-1.16992	3.90778e-14	2.6731e-13	1.23681e-10	811	55.9146	54.8423	137.23	1009	55.6532	50.6785	141.424	844	56.777	50.9473	143.426	636	67.2347	64.748	93.6587	866
BOV_RS02135	BOV_0423	4-hydroxybenzoate octaprenyltransferase	69.495	-0.183006	0.221586	0.278522	1	50.6241	-0.789262	1.57054e-07	4.39502e-07	0.000497077	56.7616	-0.651494	1.44157e-05	3.48021e-05	0.0456256	69.495	-0.606256	5.14065e-05	0.000125324	0.162702	69.495	-0.468488	0.00171644	0.00678141	1	56.7616	0.137769	0.359043	0.432386	1	500	44.1745	43.3273	84.6057	644	45.5179	41.4492	90.2647	582	50.1707	45.0193	98.9031	515	69.7656	67.1852	75.84	752
pdxH	BOV_0424	pyridoxamine 5'-phosphate oxidase	110.679	0.515612	0.000471505	0.00104871	1	155.283	0.851661	5.76931e-09	1.8169e-08	1.82599e-05	109.103	0.318292	0.0307094	0.0455034	1	155.283	0.336049	0.0185406	0.0304298	1	110.679	-0.19732	0.169991	0.282369	1	155.283	-0.533369	0.000182761	0.000421682	0.578437	332	48.0238	47.1027	56.1782	385	44.5526	40.5702	53.9626	314	44.3173	39.7669	53.3601	502	111.341	107.223	73.9256	688
BOV_RS02145	BOV_0425	hypothetical protein	272.108	1.54697	2.61491e-20	4.24419e-19	8.27618e-17	591.066	2.5219	5.98781e-52	3.79028e-50	1.89514e-48	266.501	1.34694	8.64883e-16	5.30495e-15	2.73735e-12	591.066	0.974933	9.93594e-10	4.33963e-09	3.14473e-06	272.108	-0.20002	0.213366	0.336697	1	591.066	-1.17495	1.71912e-13	1.08574e-12	5.44103e-10	263	65.2164	63.9657	44.5026	271	53.7607	48.9552	37.9841	187	45.2448	40.5991	31.7781	775	294.669	283.771	114.128	931
BOV_RS02150	BOV_0426	DnaJ domain-containing protein	88.4872	1.09909	3.80479e-10	1.9549e-09	1.20422e-06	135.606	1.55231	5.99172e-19	4.28077e-18	1.89638e-15	150.669	1.70451	1.5056e-22	1.52243e-21	4.76522e-19	135.606	0.453221	0.00759649	0.0133693	1	150.669	0.605424	0.000359021	0.0017869	1	150.669	0.152203	0.366866	0.440268	1	256	24.058	23.5966	43.3181	351	26.3888	24.03	49.1971	245	22.4652	20.1585	41.6345	611	88.0424	84.7861	89.9772	896
fabI_1			391.412	1.15969	1.53742e-14	1.3406e-13	4.86592e-11	273.284	0.48834	0.00123186	0.00218912	1	413.92	1.0684	1.40667e-12	6.70497e-12	4.4521e-09	391.412	-0.67135	7.20764e-06	1.97272e-05	0.0228122	413.92	-0.0912914	0.540922	0.658177	1	413.92	0.580058	0.000104697	0.0002509	0.331365	922	99.659	97.7477	156.013	1361	117.69	107.17	190.761	873	92.0715	82.6178	148.355	2543	421.467	405.879	374.488	3550
BOV_RS02160	BOV_0429	phosphoglycerate mutase family protein	42.9372	0.890808	3.42804e-07	1.20956e-06	0.00108497	51.0184	0.977237	1.60701e-08	4.86251e-08	5.08618e-05	93.2681	1.84338	2.6709e-27	3.61256e-26	8.45338e-24	51.0184	0.0864293	0.589046	0.654431	1	93.2681	0.952573	1.33726e-09	2.58335e-08	4.23244e-06	93.2681	0.866144	2.37383e-08	8.90116e-08	7.51318e-05	94	14.0802	13.8102	15.9059	104	12.4626	11.3486	14.5769	100	14.6153	13.1146	16.9937	196	45.0163	43.3514	28.8634	290
BOV_RS02165	BOV_0430	cold-shock protein	790.362	-1.23493	2.09095e-12	1.4418e-11	6.61786e-09	790.362	-4.2661	6.52509e-119	1.0326e-115	2.06519e-115	790.362	-2.19597	1.73344e-35	4.35424e-34	5.48634e-32	616.982	-3.03117	1.34108e-60	3.78063e-58	4.24452e-57	616.982	-0.96104	5.87407e-08	7.9074e-07	0.000185914	358.391	2.07013	6.24312e-29	1.48923e-27	1.97595e-25	1647	694.295	680.979	278.691	2327	784.768	714.62	326.158	2643	1087.11	975.486	449.142	1042	673.519	648.609	153.447	1430
BOV_RS02175	BOV_0432	hypothetical protein	79.113	2.01828	1.90427e-14	1.63334e-13	6.02703e-11	16.1878	-0.404832	0.160619	0.202857	1	75.8498	1.79233	1.00933e-11	4.45539e-11	3.19452e-08	79.113	-2.42311	1.0771e-21	1.49779e-20	3.40901e-18	79.113	-0.225948	0.313368	0.447717	1	75.8498	2.19716	3.80621e-18	3.71166e-17	1.20467e-14	46	19.1182	18.7516	7.78372	24	7.97987	7.26657	3.3639	19	7.70494	6.91381	3.22879	153	97.502	93.8958	22.5311	168
BOV_RS02180	BOV_0433	lysophospholipid acyltransferase family protein	25.1419	1.2833	1.82493e-10	9.92424e-10	5.77591e-07	12.4042	0.13577	0.51652	0.575021	1	40.3122	1.81813	2.75987e-20	2.3672e-19	8.73498e-17	25.1419	-1.14753	4.92069e-10	2.23086e-09	1.5574e-06	40.3122	0.534826	0.00169708	0.00671386	1	40.3122	1.68236	8.13142e-21	1.02921e-19	2.57359e-17	46	5.97971	5.86503	7.78372	53	5.51179	5.01911	7.42862	52	6.59555	5.91834	8.8367	148	29.4996	28.4085	21.7948	163
BOV_RS02185	BOV_0434	DUF1344 domain-containing protein	974.96	-0.149369	0.308216	0.372471	1	1106.48	-0.126057	0.389205	0.449247	1	867.567	-0.499941	0.000651326	0.00126159	1	1106.48	0.0233121	0.873264	0.902664	1	974.96	-0.350571	0.0166294	0.0450909	1	1106.48	-0.373884	0.0105465	0.0183322	1	1651	579.984	568.861	279.368	2615	734.912	669.22	366.525	1749	599.493	537.939	297.219	1841	991.642	954.965	271.11	2882
aroC	BOV_0435	chorismate synthase	39.0468	0.0781876	0.602011	0.664353	1	49.4272	0.261333	0.0782912	0.104908	1	35.3764	-0.238208	0.112542	0.148912	1	49.4272	0.183145	0.209005	0.265987	1	39.0468	-0.316395	0.031944	0.0777688	1	49.4272	-0.499541	0.000621263	0.00133324	1	253	20.4539	20.0616	42.8105	332	21.4728	19.5534	46.534	297	23.4281	21.0226	50.4712	336	41.6511	40.1106	49.4801	461
ribB	BOV_0436	3,4-dihydroxy-2-butanone-4-phosphate synthase	610.734	-1.34201	9.9138e-15	8.83864e-14	3.13772e-11	610.734	-3.26613	2.02563e-78	5.8283e-76	6.41113e-75	610.734	-2.31354	1.66522e-40	5.98912e-39	5.27043e-37	435.213	-1.92412	2.64549e-28	6.51085e-27	8.37298e-25	435.213	-0.971529	2.27543e-08	3.27025e-07	7.20175e-05	250.441	0.952595	4.91192e-08	1.77321e-07	0.000155462	8285	657.201	644.596	1401.92	9760	619.369	564.006	1367.99	8979	694.958	623.602	1525.86	3536	430.08	414.174	520.719	6761
BOV_RS02200	BOV_0437	histone deacetylase family protein	387.886	0.0262932	0.841504	0.875529	1	248.321	-0.775396	4.00282e-09	1.27711e-08	1.26689e-05	409.25	-0.0652842	0.619311	0.670814	1	387.886	-0.801689	1.07681e-09	4.67675e-09	3.40812e-06	409.25	-0.0915774	0.484842	0.609639	1	409.25	0.710112	6.49976e-08	2.32477e-07	0.000205717	2541	236.534	231.998	429.966	2885	214.847	195.642	404.369	2475	224.797	201.715	420.593	2670	381.094	366.999	393.19	4321
BOV_RS02205	BOV_0438	exodeoxyribonuclease VII small subunit	384.296	0.183232	0.246467	0.306872	1	209.475	-0.842905	1.26821e-07	3.58062e-07	0.000401388	406.572	0.0925257	0.557741	0.613147	1	384.296	-1.02614	8.87986e-11	4.42708e-10	2.81047e-07	406.572	-0.0907063	0.562244	0.676034	1	406.572	0.935431	3.19365e-09	1.32755e-08	1.01079e-05	709	246.136	241.416	119.971	668	185.524	168.941	93.6286	505	171.059	153.495	85.818	767	408.279	393.178	112.95	1189
BOV_RS02210	BOV_0439	DedA family protein	19.3409	1.31656	1.84641e-06	5.88508e-06	0.00584388	15.6033	0.853024	0.00212326	0.00365422	1	72.5347	3.08071	6.88321e-31	1.2103e-29	2.17854e-27	19.3409	-0.463534	0.0584266	0.0865652	1	72.5347	1.76416	3.12216e-14	1.29006e-12	9.88165e-11	72.5347	2.22769	1.90066e-21	2.51878e-20	6.01559e-18	23	3.92311	3.84787	3.89186	43	5.86766	5.34317	6.02699	22	3.66143	3.28548	3.7386	85	22.2307	21.4085	12.5173	100
BOV_RS02215	BOV_0440	GlsB/YeaQ/YmgE family stress response membrane protein	4074.84	-0.526338	0.0193106	0.0316673	1	3253.23	-1.69545	4.99567e-14	2.48605e-13	1.58113e-10	3253.23	-1.30402	6.8474e-09	2.30064e-08	2.1672e-05	4074.84	-1.16911	2.06174e-07	6.85257e-07	0.00065254	4074.84	-0.777685	0.000548858	0.00260008	1	2681.02	0.391422	0.0821387	0.117492	1	10547	3577.32	3508.71	1784.67	12608	3421.13	3115.33	1767.17	10559	3494.44	3135.64	1794.36	7915	4116.35	3964.1	1165.58	14881
BOV_RS02220	BOV_0441	YidB family protein	541.628	-0.626361	0.00014807	0.000356383	0.468643	463.289	-2.10669	7.44157e-37	1.86925e-35	2.35526e-33	492.221	-0.929966	1.77292e-08	5.70835e-08	5.61131e-05	541.628	-1.48033	5.22367e-19	5.9119e-18	1.65329e-15	541.628	-0.303605	0.0660467	0.13523	1	492.221	1.17673	1.44338e-12	8.31953e-12	4.56828e-09	3002	571.515	560.554	507.973	3088	470.315	428.274	432.822	2406	446.928	401.038	408.867	1995	582.36	560.821	293.788	3110
BOV_RS02225	BOV_0442	pirin family protein	134.841	-0.213638	0.175972	0.22742	1	267.349	0.615079	8.83944e-05	0.000181197	0.279768	183.806	0.0701036	0.655823	0.705054	1	267.349	0.828717	1.18995e-07	4.03283e-07	0.00037662	183.806	0.283741	0.0705618	0.142437	1	267.349	-0.544976	0.00047398	0.0010329	1	1013	100.309	98.3856	171.411	1070	84.7638	77.187	149.974	954	92.1735	82.7093	162.119	938	142.419	137.151	138.132	1352
dxs	BOV_0443	1-deoxy-D-xylulose-5-phosphate synthase	86.9099	-0.575931	9.95984e-05	0.000246658	0.315229	137.702	-0.075995	0.606176	0.660429	1	93.2796	-0.648314	1.15492e-05	2.81394e-05	0.0365531	137.702	0.499936	0.000699806	0.00144288	1	93.2796	-0.0723829	0.624547	0.723719	1	137.702	-0.572319	0.000102278	0.000245482	0.323709	1598	73.2216	71.8173	270.4	2053	75.2568	68.5298	287.754	1815	81.1455	72.8137	308.435	1266	88.9464	85.6566	186.434	1932
BOV_RS02235	BOV_0444	TlyA family RNA methyltransferase	22.8851	-1.28353	9.02655e-12	5.74829e-11	2.8569e-08	22.8851	-1.19267	1.13564e-10	4.19405e-10	3.5943e-07	22.8851	-1.04312	1.45282e-08	4.73551e-08	4.59818e-05	20.2754	0.0908618	0.633867	0.696288	1	22.6256	0.240412	0.205489	0.326815	1	22.6256	0.149551	0.423188	0.496897	1	217	25.2101	24.7266	36.7189	227	21.0977	19.2118	31.8169	243	27.5452	24.7169	41.2946	99	17.6353	16.983	14.579	151
BOV_RS02240	BOV_0445	class I SAM-dependent RNA methyltransferase	14.054	-0.490612	0.00407995	0.00761831	1	14.613	-0.600029	0.000401508	0.000760942	1	17.1902	-0.37757	0.0248234	0.0374125	1	14.613	-0.109416	0.518473	0.586141	1	17.1902	0.113042	0.501431	0.624166	1	17.1902	0.222458	0.182435	0.239209	1	159	11.2785	11.0622	26.9046	190	10.7821	9.81831	26.6309	190	13.1503	11.8	32.2879	131	14.2481	13.7212	19.2913	214
BOV_RS02245	BOV_0446	TIGR00730 family Rossman fold protein	53.0048	1.28015	4.20672e-11	2.44748e-10	1.33143e-07	115.303	2.23095	1.46024e-31	2.59644e-30	4.62166e-28	67.0949	1.43185	1.07475e-13	5.58553e-13	3.40159e-10	115.303	0.950799	7.63593e-08	2.65163e-07	0.000241677	67.0949	0.151694	0.39628	0.53249	1	115.303	-0.799105	5.18618e-06	1.47816e-05	0.0164143	79	11.5979	11.3755	13.3677	115	13.5066	12.2992	16.1187	94	13.465	12.0824	15.974	210	47.272	45.5236	30.9251	349
BOV_RS02250	BOV_0447	MliC family protein	3119.54	-0.87279	1.07069e-05	3.05293e-05	0.0338875	3119.54	-1.27711	1.18357e-10	4.36597e-10	3.746e-07	3467.39	-0.888824	7.33194e-06	1.84025e-05	0.0232056	3116.44	-0.404321	0.041457	0.0635797	1	3467.39	-0.0160341	0.935543	0.9548	1	3467.39	0.388287	0.0501928	0.076	1	11835	2862.57	2807.67	2002.62	19171	3709.61	3378.01	2687.06	14983	3536	3172.93	2546.16	8770	3252.52	3132.22	1291.49	13466
BOV_RS02255	BOV_0448	LysM peptidoglycan-binding domain-containing protein	374.113	-0.307085	0.0629417	0.0920992	1	545.832	0.0820527	0.618904	0.673138	1	361.095	-0.523142	0.00153329	0.00279382	1	545.832	0.389138	0.0182833	0.0300777	1	374.113	-0.216057	0.190538	0.30891	1	545.832	-0.605194	0.000242126	0.000547254	0.766328	3382	246.415	241.689	572.273	4900	285.617	260.086	686.797	4066	289.059	259.379	690.962	3672	410.231	395.058	540.747	5456
BOV_RS02260	BOV_0449	ABC transporter ATP-binding protein/permease	52.9977	0.218582	0.142822	0.18969	1	83.6926	0.719369	1.2068e-06	3.05561e-06	0.00381951	79.4997	0.639564	1.61045e-05	3.86143e-05	0.0509708	83.6926	0.500787	0.000641302	0.00133379	1	79.4997	0.420982	0.00413682	0.0141786	1	83.6926	-0.0798047	0.584169	0.650218	1	552	26.0203	25.5213	93.4047	720	27.152	24.7249	100.917	598	27.5043	24.6802	101.622	827	59.7739	57.5631	121.786	1170
BOV_RS02265	BOV_0450	phosphatidylserine decarboxylase	183.576	-0.00803458	0.95192	0.96011	1	203.69	-0.00759595	0.954423	0.959273	1	216.982	0.0688306	0.604394	0.656905	1	203.69	0.000438642	0.997352	0.997996	1	216.982	0.0768652	0.560689	0.675324	1	216.982	0.0764266	0.561893	0.630858	1	821	96.1371	94.2933	138.923	1251	117.192	106.717	175.343	974	111.284	99.8575	165.518	1165	209.173	201.437	171.56	1471
pssA	BOV_0451	CDP-diacylglycerol--serine O-phosphatidyltransferase	64.2282	0.391907	0.00189422	0.00377057	1	73.3521	0.437524	0.000470576	0.000884952	1	79.4725	0.537727	1.67073e-05	4.00292e-05	0.0528785	73.3521	0.0456166	0.705531	0.760105	1	79.4725	0.14582	0.226272	0.351148	1	79.4725	0.100203	0.401392	0.475264	1	274	28.9798	28.424	46.3639	324	27.4147	24.9642	45.4127	292	30.1337	27.0396	49.6215	430	69.734	67.1548	63.3227	559
BOV_RS02275	BOV_0452	SDR family NAD(P)-dependent oxidoreductase	48.1511	0.587796	0.00122034	0.00252774	1	73.9202	1.05058	4.98812e-09	1.58032e-08	1.57874e-05	65.3807	0.867334	1.473e-06	3.96432e-06	0.00466204	73.9202	0.462789	0.00775757	0.0136296	1	65.3807	0.279538	0.108788	0.198921	1	73.9202	-0.183251	0.287061	0.356928	1	173	19.9413	19.5589	29.2736	174	16.0455	14.6112	24.3883	184	20.6943	18.5695	31.2683	294	51.9622	50.0404	43.2951	374
BOV_RS02280	BOV_0453	amidophosphoribosyltransferase	428.213	0.386452	0.0073047	0.0130397	1	394.186	0.108166	0.452725	0.514313	1	445.687	0.273966	0.0571317	0.0807601	1	428.213	-0.278287	0.0528635	0.0791548	1	445.687	-0.112486	0.433775	0.565009	1	445.687	0.165801	0.248587	0.316312	1	3625	215.229	211.101	613.391	3736	177.457	161.595	523.647	3237	187.525	168.271	550.085	4993	454.554	437.742	735.28	6939
BOV_RS02285	BOV_0454	CvpA family protein	169.928	0.913978	3.72129e-10	1.91822e-09	1.17779e-06	237.228	1.2363	1.54881e-17	9.98367e-17	4.90198e-14	196.217	0.94671	7.524e-11	3.08865e-10	2.38135e-07	237.228	0.322323	0.0223017	0.0362082	1	196.217	0.0327326	0.816986	0.87335	1	237.228	-0.28959	0.0394039	0.0614336	1	328	50.1493	49.1875	55.5013	529	64.7055	58.9217	74.146	293	43.7103	39.2222	49.7914	764	179.109	172.484	112.508	1120
radA	BOV_0455	DNA repair protein RadA	63.0471	-0.202615	0.170713	0.221528	1	43.7359	-0.892144	1.98655e-09	6.54941e-09	6.28744e-06	78.3332	-0.0609936	0.678725	0.726223	1	63.0471	-0.689528	3.24762e-06	9.29047e-06	0.0102787	78.3332	0.141622	0.334267	0.469299	1	78.3332	0.83115	1.74949e-08	6.68947e-08	5.53713e-05	605	38.1468	37.4152	102.373	952	48.0213	43.7288	133.435	685	42.1423	37.8152	116.407	667	64.4852	62.1002	98.2239	1030
BOV_RS02295	BOV_0456	replicative DNA helicase	161.876	0.844727	3.67333e-10	1.89659e-09	1.16261e-06	97.7314	-0.030159	0.823602	0.849103	1	135.013	0.41047	0.0023453	0.00415847	1	161.876	-0.874886	6.01212e-11	3.04634e-10	1.90284e-07	161.876	-0.434257	0.00112424	0.00472402	1	135.013	0.440629	0.000993109	0.00206271	1	983	57.7827	56.6745	166.335	1132	53.2336	48.4752	158.664	845	48.4648	43.4886	143.596	1938	174.675	168.214	285.394	2686
BOV_RS02300	BOV_0457	cyclopropane-fatty-acyl-phospholipid synthase family protein	78.2933	1.36344	8.40893e-20	1.25539e-18	2.66143e-16	99.8238	1.57364	4.57925e-26	5.34314e-25	1.44933e-22	73.7562	1.10595	1.48214e-13	7.57833e-13	4.69099e-10	99.8238	0.210192	0.141295	0.189349	1	78.2933	-0.257492	0.0729106	0.145968	1	99.8238	-0.467684	0.00106229	0.00219727	1	271	18.7279	18.3688	45.8563	295	16.3094	14.8515	41.348	278	18.7452	16.8205	47.2424	811	85.9356	82.7572	119.43	1001
rplI	BOV_0458	50S ribosomal protein L9	14.7481	0.26034	0.381638	0.447365	1	40.1921	1.55656	6.68905e-08	1.92462e-07	0.000211708	16.476	0.25604	0.385925	0.447746	1	40.1921	1.29622	3.20871e-06	9.19613e-06	0.0101556	16.476	-0.00430006	0.987987	0.990318	1	40.1921	-1.30052	2.43537e-06	7.29669e-06	0.00770794	52	8.07603	7.92114	8.79899	62	7.70337	7.01479	8.69008	38	5.75843	5.16716	6.45759	88	20.956	20.181	12.9591	83
BOV_RS02310	BOV_0459	DUF2232 domain-containing protein	3.7015	0.820782	0.037406	0.0580059	1	9.469	1.97392	1.95793e-07	5.43582e-07	0.000619683	3.71882	0.624248	0.112521	0.148912	1	9.469	1.15314	0.000721524	0.00148668	1	3.71882	-0.196534	0.581484	0.690309	1	9.469	-1.34967	7.15685e-05	0.00017572	0.226514	10	0.910759	0.893292	1.69211	17	1.23864	1.12793	2.38276	18	1.59956	1.43532	3.05886	19	2.65332	2.55518	2.79798	49
BOV_RS02315	BOV_0460	30S ribosomal protein S18	10.2735	-0.435717	0.306521	0.371189	1	25.2242	0.722956	0.0745615	0.100292	1	10.6404	-0.49935	0.236751	0.293378	1	25.2242	1.15867	0.00411312	0.00757409	1	10.6404	-0.0636325	0.879716	0.917013	1	25.2242	-1.22231	0.00221792	0.00436406	1	32	11.3768	11.1586	5.41476	20	5.68846	5.17998	2.80325	20	6.93786	6.2255	3.39873	29	15.8088	15.2241	4.2706	13
rpsF	BOV_0461	30S ribosomal protein S6	16.6269	1.59266	1.72778e-06	5.53485e-06	0.00546843	60.0555	3.29187	1.78635e-24	1.8598e-23	5.65378e-21	15.3977	1.32855	6.61926e-05	0.000147327	0.209499	60.0555	1.69922	3.93796e-10	1.80913e-09	1.24636e-06	16.6269	-0.26411	0.352536	0.488035	1	60.0555	-1.96333	4.88681e-13	2.94253e-12	1.54668e-09	16	3.16871	3.10794	2.70738	25	3.96093	3.60687	3.50406	12	2.31883	2.08074	2.03924	73	22.1675	21.3476	10.7501	56
fabD	BOV_0462	ACP S-malonyltransferase	6.88318	0.282011	0.209977	0.26647	1	19.8835	1.65568	2.15999e-15	1.191e-14	6.83635e-12	8.038	0.323418	0.142833	0.184366	1	19.8835	1.37367	4.45443e-13	2.85397e-12	1.40983e-09	8.038	0.0414072	0.838222	0.888636	1	19.8835	-1.33226	5.40434e-13	3.22907e-12	1.71047e-09	35	3.27873	3.21585	5.9224	39	2.92279	2.66153	5.46634	42	3.83895	3.44478	7.13734	52	7.46918	7.19293	7.65763	76
fabG_2			220.683	2.06896	2.17807e-27	7.25642e-26	6.8936e-24	113.266	0.948436	7.4937e-07	1.94566e-06	0.00237176	170.118	1.51618	2.0993e-15	1.23961e-14	6.64429e-12	220.683	-1.12053	1.77362e-09	7.54459e-09	5.61352e-06	220.683	-0.552786	0.00289632	0.0106246	1	170.118	0.56774	0.00232813	0.00455779	1	279	33.467	32.8252	47.21	291	27.9255	25.4293	40.7873	269	31.4841	28.2514	45.7129	1297	238.553	229.73	190.999	1636
BOV_RS02335	BOV_0464	acyl carrier protein	2606.42	0.195255	0.188261	0.241428	1	1246.72	-1.16068	6.18218e-15	3.29959e-14	1.95666e-11	1699.52	-0.605655	4.56731e-05	0.000103624	0.144555	2606.42	-1.35593	7.09416e-20	8.59335e-19	2.2453e-16	2606.42	-0.800911	6.69263e-08	8.8743e-07	0.000211822	1699.52	0.555021	0.000190355	0.000437576	0.602473	3257	1216.58	1193.24	551.121	4669	1395.21	1270.5	654.419	3903	1422.48	1276.42	663.262	4713	2699.3	2599.46	694.047	7289
fabF	BOV_0465	beta-ketoacyl-ACP synthase II	48.5569	-0.0683299	0.645444	0.705153	1	51.1767	-0.144569	0.328601	0.385984	1	61.5186	0.106642	0.469719	0.53152	1	51.1767	-0.0762393	0.603237	0.668324	1	61.5186	0.174972	0.231417	0.357089	1	61.5186	0.251211	0.0846209	0.120426	1	374	26.2143	25.7115	63.2851	509	28.5416	25.9904	71.3428	512	35.0156	31.4203	87.0075	494	53.0915	51.1279	72.7475	627
mltG	BOV_0466	endolytic transglycosylase MltG	225.536	-0.0652492	0.628231	0.688562	1	376.738	0.517653	0.00011646	0.000235827	0.368597	229.339	-0.217841	0.105774	0.140958	1	376.738	0.582902	1.36576e-05	3.57718e-05	0.0432262	229.339	-0.152592	0.256111	0.385787	1	376.738	-0.735494	4.00015e-08	1.45935e-07	0.000126605	2219	158.546	155.505	375.48	2256	128.953	117.426	316.207	1873	130.575	117.168	318.291	2187	239.596	230.734	322.062	3031
BOV_RS02350	BOV_0468	YicC family protein	17.7926	0.575571	0.00823203	0.0145312	1	25.1776	0.913767	2.01725e-05	4.43991e-05	0.0638459	23.7938	0.822909	0.000128402	0.000275298	0.406391	25.1776	0.338197	0.0958656	0.135127	1	23.7938	0.247339	0.224566	0.349234	1	25.1776	-0.090858	0.649525	0.711472	1	77	7.57387	7.42861	13.0293	105	8.26249	7.52393	14.7171	53	5.08661	4.56433	9.00664	113	17.0427	16.4123	16.6406	135
gmk	BOV_0469	guanylate kinase	104.282	1.01024	1.48286e-08	6.24932e-08	4.69324e-05	170.043	1.55892	1.36043e-18	9.38075e-18	4.30576e-15	106.316	0.865099	1.19688e-06	3.24883e-06	0.00378814	170.043	0.54868	0.0014163	0.00280099	1	106.316	-0.145145	0.401388	0.536929	1	170.043	-0.693825	5.31847e-05	0.000133005	0.16833	309	41.2586	40.4673	52.2863	251	26.8117	24.4151	35.1808	181	23.5809	21.1596	30.7585	552	113.013	108.833	81.2887	675
tldD	BOV_0470	metalloprotease TldD	596.568	0.196318	0.354545	0.420118	1	893.546	0.624809	0.00320279	0.00538048	1	590.598	0.0148957	0.943995	0.952724	1	893.546	0.428491	0.0431204	0.0657406	1	596.568	-0.181422	0.391953	0.527868	1	893.546	-0.609913	0.00398885	0.00746945	1	5258	329.419	323.101	889.713	5432	272.259	247.922	761.363	5284	323.01	289.844	897.945	6470	621.532	598.544	952.786	9967
BOV_RS02365	BOV_0471	invasion associated locus B family protein	244.341	-0.195984	0.17298	0.224194	1	245.871	-0.334893	0.0197445	0.02938	1	262.336	-0.265617	0.0643902	0.0898964	1	245.871	-0.138909	0.332387	0.397352	1	262.336	-0.0696325	0.626938	0.725171	1	262.336	0.0692762	0.628311	0.693378	1	1045	147.543	144.713	176.826	1570	177.336	161.484	220.055	1220	168.069	150.812	207.323	1227	265.631	255.806	180.691	1567
coxB	BOV_0473	cytochrome c oxidase subunit II	1217.06	-0.897059	2.34135e-05	6.37727e-05	0.0741039	1217.06	-2.31948	8.59645e-28	1.15778e-26	2.72078e-24	1217.06	-1.87737	8.94693e-19	6.90659e-18	2.8317e-15	1192.77	-1.42242	2.09081e-11	1.12958e-10	6.61742e-08	1192.77	-0.980314	3.85402e-06	3.32339e-05	0.012198	680.7	0.442104	0.0374045	0.058552	1	10007	1034.9	1015.06	1693.3	19390	1604.24	1460.84	2717.75	12980	1309.77	1175.29	2205.78	7727	1225.29	1179.97	1137.89	13406
ctaD	BOV_0474	cytochrome c oxidase subunit I	162.18	-0.462939	0.00124151	0.00256217	1	122.274	-1.60399	8.56627e-29	1.24941e-27	2.71122e-25	122.274	-1.2243	1.61294e-17	1.11706e-16	5.10495e-14	162.18	-1.14105	2.3475e-15	1.93093e-14	7.42985e-12	162.18	-0.76136	1.1696e-07	1.462e-06	0.000370179	107.752	0.379691	0.00855288	0.0151125	1	2131	113.712	111.531	360.589	3380	144.289	131.392	473.75	2652	138.077	123.9	450.672	2103	172.066	165.702	309.692	3220
BOV_RS02380	BOV_0475	heme o synthase	88.0719	0.0982375	0.542734	0.607624	1	61.1391	-0.574469	0.000395898	0.00075166	1	56.552	-0.70803	1.32353e-05	3.20995e-05	0.0418899	88.0719	-0.672706	2.89206e-05	7.2559e-05	0.0915338	88.0719	-0.806268	5.73164e-07	6.15583e-06	0.00181406	61.1391	-0.133562	0.409711	0.483636	1	497	46.4106	45.5206	84.098	671	50.1278	45.647	94.0491	529	48.1995	43.2505	89.8964	725	103.808	99.9687	106.765	834
BOV_RS02385	BOV_0476	hypothetical protein	28.8895	-0.226223	0.349871	0.415982	1	22.4319	-0.705365	0.00414771	0.00686585	1	21.0339	-0.809505	0.00113653	0.0021247	1	28.8895	-0.479142	0.0461362	0.0698235	1	28.8895	-0.583282	0.0163931	0.0445383	1	22.4319	-0.10414	0.673396	0.730141	1	45	21.4175	21.0068	7.61451	50	19.038	17.3362	7.00813	38	17.6468	15.8349	6.45759	51	37.2185	35.8419	7.51037	47
BOV_RS02390	BOV_0477	cytochrome c oxidase assembly protein	40.6208	1.14207	7.15187e-08	2.70762e-07	0.000226357	29.8493	0.565517	0.0080552	0.0127921	1	34.1774	0.725533	0.000647476	0.00125568	1	40.6208	-0.576556	0.00379777	0.00704452	1	40.6208	-0.416539	0.0357984	0.0853639	1	34.1774	0.160016	0.423556	0.497141	1	81	11.8326	11.6057	13.7061	87	10.1674	9.25858	12.1941	73	10.4051	9.3367	12.4054	207	46.366	44.6511	30.4833	241
BOV_RS02400	BOV_0479	SURF1 family protein	136.611	-0.037988	0.785567	0.829326	1	86.2296	-0.851535	1.41011e-09	4.73276e-09	4.46299e-06	104.823	-0.593863	2.26041e-05	5.30333e-05	0.0715419	136.611	-0.813547	5.86718e-09	2.31772e-08	1.85696e-05	136.611	-0.555875	6.56644e-05	0.000413881	0.207828	104.823	0.257672	0.0662578	0.0969176	1	675	79.6732	78.1451	114.218	981	92.6343	84.354	137.499	659	75.8961	68.1032	111.988	799	144.606	139.258	117.662	1235
ispH	BOV_0480	4-hydroxy-3-methylbut-2-enyl diphosphate reductase	44.9486	0.025929	0.842199	0.875964	1	63.3475	0.35833	0.00521575	0.00851359	1	48.4439	-0.0381875	0.768113	0.802866	1	63.3475	0.332401	0.00822626	0.0143797	1	48.4439	-0.0641166	0.613796	0.714694	1	63.3475	-0.396518	0.00151752	0.00307973	1	313	26.6173	26.1068	52.9632	374	25.444	23.1696	52.4208	317	26.3029	23.6022	53.8699	356	46.4195	44.7027	52.4253	525
BOV_RS02410	BOV_0481	homoserine kinase	24.3678	0.490602	0.00192829	0.00383116	1	31.5269	0.711236	4.80262e-06	1.12762e-05	0.0152003	24.2199	0.318389	0.0434467	0.0625325	1	31.5269	0.220634	0.131272	0.177839	1	24.3678	-0.172213	0.246117	0.374717	1	31.5269	-0.392847	0.00698044	0.0125123	1	128	11.5508	11.3292	21.6591	137	9.89044	9.00636	19.2023	104	9.15713	8.21689	17.6734	194	26.8432	25.8504	28.5689	267
rnhA	BOV_0482	ribonuclease HI	5.10291	0.551458	0.14566	0.192974	1	6.63044	0.780654	0.0338761	0.048669	1	4.93252	0.306236	0.418945	0.480769	1	6.63044	0.229196	0.47867	0.548584	1	5.10291	-0.245222	0.46535	0.592898	1	6.63044	-0.474418	0.142368	0.191783	1	11	2.09416	2.05399	1.86133	11	1.67534	1.52559	1.54179	13	2.41482	2.16687	2.20918	19	5.54629	5.34115	2.79798	19
BOV_RS02420	BOV_0483	peroxiredoxin	279.611	0.74403	1.01824e-05	2.90859e-05	0.0322272	537.285	1.52184	1.19685e-19	8.934e-19	3.78802e-16	520.363	1.47089	1.8895e-18	1.42727e-17	5.98028e-15	537.285	0.777808	2.69729e-06	7.78799e-06	0.00853693	520.363	0.726858	1.16424e-05	8.94994e-05	0.0368483	537.285	-0.0509493	0.757469	0.801706	1	526	95.8118	93.9743	89.0052	701	102.152	93.0207	98.254	542	96.3292	86.4383	92.1056	1060	296.054	285.104	156.098	1380
BOV_RS02425	BOV_0484	hypothetical protein	814.043	-0.0929711	0.596838	0.659564	1	1192.26	0.302114	0.0854362	0.113283	1	1097.92	0.171083	0.330114	0.392934	1	1192.26	0.395085	0.0244179	0.0392942	1	1097.92	0.264054	0.1326	0.233285	1	1192.26	-0.13103	0.455199	0.528481	1	4733	523.087	513.054	800.877	5767	509.896	464.318	808.318	4653	501.759	450.24	790.715	5071	859.335	827.552	746.766	6957
BOV_RS02430	BOV_0485	YqgE/AlgH family protein	221.477	-0.447936	0.01453	0.0244224	1	166.806	-1.22043	3.1615e-11	1.22175e-10	1.00061e-07	361.046	0.0929193	0.611011	0.663186	1	221.477	-0.772491	2.63278e-05	6.643e-05	0.0833275	361.046	0.540856	0.00306388	0.0111159	1	361.046	1.31335	7.53461e-13	4.42516e-12	2.3847e-09	1406	206.413	202.455	237.911	1595	187.33	170.585	223.559	991	141.955	127.38	168.407	857	192.915	185.78	126.204	1526
BOV_RS02435	BOV_0486	sensor domain-containing phosphodiesterase	122.64	-0.319202	0.0187961	0.0308877	1	152.181	-0.167188	0.217817	0.26835	1	139.302	-0.305881	0.0242206	0.0365561	1	152.181	0.152014	0.262188	0.32431	1	139.302	0.0133215	0.921764	0.945603	1	152.181	-0.138692	0.305862	0.376979	1	2960	90.5134	88.7774	500.866	3662	89.5847	81.577	513.275	3054	91.1204	81.7643	518.986	2749	128.893	124.125	404.824	4096
BOV_RS02440	BOV_0487	GNAT family N-acetyltransferase	67.3989	1.02977	8.20656e-12	5.25785e-11	2.59738e-08	55.4247	0.588967	9.86444e-05	0.000201296	0.312209	82.4092	1.14546	1.76848e-14	9.65039e-14	5.59723e-11	67.3989	-0.440807	0.00175077	0.00340598	1	82.4092	0.115686	0.404831	0.541047	1	82.4092	0.556493	6.64057e-05	0.000164083	0.210174	143	20.3852	19.9942	24.1972	174	19.8437	18.0699	24.3883	132	18.3602	16.475	22.4316	310	67.7597	65.2536	45.6513	441
BOV_RS02445	BOV_0488	insulinase family protein	291.42	0.37395	0.00396017	0.00742531	1	188.046	-0.41224	0.00152699	0.00267753	1	268.16	0.0835321	0.519848	0.578265	1	291.42	-0.78619	1.26856e-09	5.44846e-09	4.01498e-06	291.42	-0.290418	0.0246094	0.0624153	1	268.16	0.495772	0.000129014	0.000305399	0.40833	2141	146.584	143.773	362.282	2402	131.564	119.804	336.671	1813	121.114	108.678	308.095	2891	303.495	292.27	425.735	4421
BOV_RS02450	BOV_0489	threonine synthase	29.4301	0.646577	7.11644e-05	0.000179613	0.225235	40.666	0.950698	3.55197e-09	1.1448e-08	1.1242e-05	29.7961	0.488711	0.00261794	0.00461346	1	40.666	0.304121	0.0492977	0.0742675	1	29.7961	-0.157866	0.311899	0.446749	1	40.666	-0.461987	0.0027523	0.00532765	1	152	9.6666	9.48121	25.7201	246	12.5158	11.3971	34.48	176	10.9212	9.79979	29.9088	301	29.3514	28.2658	44.3259	436
BOV_RS02455	BOV_0490	hypothetical protein	36.2224	1.45053	3.23064e-10	1.68451e-09	1.0225e-06	93.5675	2.6604	5.7932e-32	1.06602e-30	1.83355e-28	32.1136	1.09565	2.138e-06	5.6531e-06	0.00676676	93.5675	1.20986	3.32573e-09	1.37325e-08	1.05259e-05	36.2224	-0.35488	0.0912492	0.173905	1	93.5675	-1.56474	2.33248e-14	1.63274e-13	7.3823e-11	75	11.4671	11.2471	12.6909	40	4.89267	4.45532	5.6065	49	7.30992	6.55935	8.32689	174	40.7917	39.283	25.6236	216
BOV_RS02460	BOV_0491	EAL domain-containing protein	419.18	1.55161	2.44156e-20	3.98327e-19	7.72753e-17	170.354	0.102403	0.542809	0.600696	1	540.197	1.75591	1.2777e-25	1.57351e-24	4.04392e-22	419.18	-1.44921	4.70393e-18	4.86229e-17	1.48879e-14	540.197	0.204293	0.220906	0.345347	1	540.197	1.6535	4.78046e-23	7.37523e-22	1.51302e-19	1997	108.192	106.117	337.915	1834	79.4898	72.3844	257.058	1248	65.9717	59.1978	212.081	5305	440.692	424.392	781.226	7484
BOV_RS02465	BOV_0492	hypothetical protein	65.7762	1.25233	2.69889e-08	1.09093e-07	8.54198e-05	113.323	1.89003	6.99629e-18	4.58453e-17	2.21433e-14	77.6897	1.31918	3.17691e-09	1.10615e-08	1.00549e-05	113.323	0.637703	0.000658962	0.00136411	1	77.6897	0.0668532	0.726537	0.805308	1	113.323	-0.57085	0.00194356	0.00386098	1	29	13.8024	13.5377	4.90713	51	19.4188	17.683	7.14829	32	14.8605	13.3346	5.43797	94	68.5988	66.0616	13.8426	137
BOV_RS02475		HAD-IA family hydrolase	58.8983	0.312096	0.0329233	0.0516363	1	55.474	0.0759093	0.603738	0.658453	1	80.4885	0.601718	3.68193e-05	8.42612e-05	0.116533	58.8983	-0.236186	0.103558	0.144589	1	80.4885	0.289622	0.0452626	0.101448	1	80.4885	0.525809	0.0002762	0.0006211	0.874173	826	28.4744	27.9283	139.769	1149	31.6876	28.8551	161.047	692	23.2759	20.886	117.596	1211	64.0104	61.643	178.334	1498
BOV_RS02485	BOV_0495	site-specific DNA-methyltransferase	118.229	0.389576	0.0224928	0.0363584	1	434.544	2.12506	5.04221e-36	1.1999e-34	1.59586e-32	165.044	0.700784	3.84e-05	8.78149e-05	0.121536	434.544	1.73548	6.26097e-25	1.1354e-23	1.9816e-21	165.044	0.311207	0.0654766	0.134247	1	434.544	-1.42427	2.10377e-17	1.91876e-16	6.65843e-14	750	58.5488	57.4259	126.909	817	51.0238	46.463	114.513	652	49.6626	44.5634	110.799	1104	132.147	127.26	162.577	1318
BOV_RS02490	BOV_0496	HAD family phosphatase	48.5326	1.73661	2.86055e-17	3.26846e-16	9.05364e-14	31.5943	0.962106	3.5984e-06	8.59543e-06	0.011389	56.1919	1.77351	4.09139e-18	2.98369e-17	1.29492e-14	48.5326	-0.7745	3.24191e-05	8.09433e-05	0.102606	56.1919	0.0369031	0.839971	0.888636	1	56.1919	0.811403	1.18079e-05	3.22895e-05	0.037372	69	9.88394	9.69438	11.6756	62	7.10505	6.46995	8.69008	64	8.94513	8.02666	10.8759	230	50.5174	48.649	33.8703	316
mutY	BOV_0497	A/G-specific adenine glycosylase	16.4211	-1.32334	7.9923e-13	5.73597e-12	2.52956e-09	19.2402	-0.799234	7.65154e-06	1.76125e-05	0.0242171	16.4211	-1.09322	1.43931e-09	5.19432e-09	4.55542e-06	19.2402	0.524104	0.00458051	0.00835047	1	15.7466	0.230117	0.218106	0.342771	1	19.2402	-0.293987	0.103824	0.145091	1	214	17.5901	17.2527	36.2112	287	18.8725	17.1856	40.2267	206	16.5214	14.825	35.0069	80	10.0827	9.70976	11.781	156
BOV_RS02500	BOV_0498	DUF721 domain-containing protein	196.864	-0.325662	0.0340077	0.0531597	1	135.16	-1.10033	1.04685e-12	4.71305e-12	3.31328e-09	199.226	-0.480071	0.00175689	0.00318292	1	196.864	-0.774668	5.05947e-07	1.58961e-06	0.00160132	199.226	-0.154409	0.313477	0.447717	1	199.226	0.620259	5.65055e-05	0.000140516	0.17884	743	124.573	122.184	125.724	1132	151.837	138.264	158.664	988	161.629	145.033	167.897	753	193.581	186.421	110.888	1297
BOV_RS02505	BOV_0499	DsbA family protein	1011.93	1.21051	5.89926e-14	4.81215e-13	1.86711e-10	817.843	0.760008	2.42635e-06	5.90722e-06	0.00767939	1034.54	1.06518	3.84929e-11	1.62008e-10	1.2183e-07	1011.93	-0.450506	0.00499928	0.00905536	1	1034.54	-0.14533	0.364989	0.499258	1	1034.54	0.305176	0.057189	0.0850974	1	1989	270.473	265.285	336.561	2225	242.055	220.418	311.862	1974	261.915	235.023	335.455	5085	1060.26	1021.04	748.828	7311
smc	BOV_0500	chromosome segregation protein SMC	39.9099	-0.408795	0.0185061	0.0304586	1	54.852	-0.10923	0.527973	0.585917	1	65.7579	0.150039	0.385615	0.447572	1	54.852	0.299566	0.0833368	0.119146	1	65.7579	0.558834	0.00122505	0.00509442	1	65.7579	0.259269	0.13254	0.179557	1	1319	33.757	33.1096	223.19	1443	29.5447	26.9038	202.255	1236	30.8648	27.6956	210.042	1037	40.6939	39.1888	152.711	1661
BOV_RS02515	BOV_0501	cation diffusion facilitator family transporter	68.1584	0.483172	0.00534611	0.00978625	1	49.3974	-0.135432	0.437078	0.497788	1	120.263	1.13899	3.48418e-11	1.47229e-10	1.10274e-07	68.1584	-0.618604	0.000301105	0.000658947	0.952998	120.263	0.655817	0.000102011	0.000606968	0.322866	120.263	1.27442	5.72567e-14	3.7697e-13	1.81217e-10	308	30.4988	29.9139	52.1171	365	28.9148	26.3301	51.1593	283	27.3429	24.5354	48.092	440	66.8062	64.3353	64.7954	763
BOV_RS02520	BOV_0502	glyoxalase	187.867	0.249977	0.0535849	0.0800812	1	86.6835	-1.12135	5.83662e-17	3.58697e-16	1.84729e-13	147.353	-0.2706	0.0378159	0.0549679	1	187.867	-1.37132	1.54692e-25	2.9795e-24	4.89599e-22	187.867	-0.520577	4.45322e-05	0.000295721	0.140944	147.353	0.850745	1.18019e-10	5.59596e-10	3.73529e-07	359	92.9261	91.1439	60.7469	421	87.1807	79.3878	59.0084	395	99.7622	89.5188	67.1249	509	202.019	194.548	74.9564	702
BOV_RS02525	BOV_0503	pyruvate, phosphate dikinase	45.8685	-1.09712	3.04568e-12	2.07303e-11	9.63958e-09	62.676	-0.57557	0.000232573	0.00045466	0.736094	45.8685	-1.54312	1.18745e-22	1.20845e-21	3.75829e-19	62.676	0.521548	0.000900095	0.00183029	1	39.1823	-0.445998	0.00483021	0.0162188	1	62.676	-0.967546	7.81604e-10	3.45757e-09	2.47378e-06	1394	46.3232	45.4347	235.881	1840	48.9156	44.5432	257.899	1637	53.0774	47.6275	278.186	848	43.2079	41.6098	124.878	1170
BOV_RS02530	BOV_0505	polysaccharide deacetylase family protein	201.268	-0.127641	0.482294	0.548881	1	716.208	1.53399	2.28994e-17	1.45244e-16	7.24767e-14	225.895	-0.138815	0.444385	0.505746	1	716.208	1.66163	3.65574e-20	4.51651e-19	1.15704e-16	225.895	-0.0111738	0.950836	0.964148	1	716.208	-1.6728	1.89729e-20	2.28042e-19	6.00492e-17	1705	157.225	154.21	288.505	1580	116.56	106.141	221.457	1280	115.169	103.343	217.519	1550	219.16	211.055	228.256	1971
BOV_RS02535	BOV_0506	hypothetical protein	2125.53	0.999026	3.25679e-12	2.20723e-11	1.03077e-08	968.801	-0.280275	0.0511985	0.0710093	1	1671.01	0.473854	0.000957726	0.00181509	1	2125.53	-1.2793	3.94977e-19	4.55324e-18	1.2501e-15	2125.53	-0.525172	0.000236695	0.00125297	0.74914	1671.01	0.754129	1.3896e-07	4.8309e-07	0.000439809	2467	667.869	655.06	417.444	2792	604.689	550.637	391.334	2320	612.823	549.9	394.253	5250	2179.28	2098.68	773.126	7906
BOV_RS02540	BOV_0507	DUF1499 domain-containing protein	68.3062	-0.146282	0.288463	0.352096	1	67.8996	-0.31478	0.0219942	0.0324984	1	76.2903	-0.162121	0.236917	0.293378	1	68.3062	-0.168498	0.215939	0.273875	1	76.2903	-0.0158396	0.907154	0.936102	1	76.2903	0.152659	0.259651	0.328109	1	377	42.3531	41.5408	63.7927	511	45.926	41.8208	71.6231	418	45.8189	41.1144	71.0335	401	69.0748	66.52	59.0521	620
BOV_RS02550	BOV_0508	MBL fold metallo-hydrolase	25.208	-0.772934	0.000248224	0.000573034	0.78563	42.1198	-0.207138	0.318719	0.376118	1	24.19	-1.00431	1.88994e-06	5.03228e-06	0.00598165	42.1198	0.565796	0.00678619	0.0120389	1	25.208	-0.231375	0.275134	0.407226	1	42.1198	-0.797171	0.000134851	0.000316797	0.426803	225	21.9849	21.5632	38.0726	314	24.5451	22.3511	44.0111	308	29.3642	26.3491	52.3405	174	26.0689	25.1047	25.6236	225
BOV_RS02555	BOV_0509	biotin transporter BioY	6612.26	-1.39909	2.30594e-10	1.22455e-09	7.29831e-07	6612.26	-2.26298	1.15234e-24	1.21978e-23	3.64715e-21	6612.26	-2.46798	5.07387e-29	7.43463e-28	1.60588e-25	4588.09	-0.863887	9.09931e-05	0.000213927	0.287993	4588.09	-1.06889	1.28683e-06	1.24701e-05	0.00407281	2760.96	-0.205001	0.353154	0.426619	1	39916	5889.32	5776.37	6754.24	64521	7615.77	6935.02	9043.43	55159	7940.73	7125.39	9373.53	21962	4968.47	4784.7	3234.17	32837
BOV_RS02560	BOV_0510	ureidoglycolate lyase	37.7364	-0.242552	0.198606	0.253157	1	53.9111	0.125174	0.499138	0.558618	1	48.2568	-0.0403393	0.828363	0.856876	1	53.9111	0.367725	0.0448883	0.0681344	1	48.2568	0.202212	0.27231	0.403849	1	53.9111	-0.165513	0.359561	0.432673	1	174	30.2029	29.6236	29.4428	160	22.2185	20.2324	22.426	157	26.5904	23.8601	26.68	161	42.8506	41.2658	23.7092	199
uraH	BOV_0511	hydroxyisourate hydrolase	112.964	0.644658	1.1119e-05	3.16472e-05	0.0351916	138.936	0.785348	6.37114e-08	1.8432e-07	0.000201647	106.768	0.385365	0.00860937	0.0139379	1	138.936	0.14069	0.308162	0.372703	1	112.964	-0.259293	0.0632455	0.130936	1	138.936	-0.399983	0.00375784	0.00708393	1	176	43.6429	42.8059	29.7812	208	41.2629	37.5745	29.1538	179	43.3092	38.8623	30.4186	310	117.868	113.508	45.6513	447
BOV_RS02570	BOV_0512	DUF2793 domain-containing protein	15.4668	-1.45648	1.10026e-16	1.2008e-15	3.48233e-13	21.0735	-0.564998	0.0005194	0.000969282	1	15.4668	-1.10208	5.11297e-11	2.13209e-10	1.61826e-07	21.0735	0.891478	2.98334e-07	9.61678e-07	0.000944228	14.7222	0.354397	0.0472938	0.104765	1	21.0735	-0.53708	0.00122072	0.00250195	1	162	17.134	16.8054	27.4122	187	15.8227	14.4083	26.2104	164	16.9244	15.1866	27.8696	71	11.5142	11.0884	10.4556	100
BOV_RS02575	BOV_0514	polysaccharide biosynthesis protein	34.0054	0.599098	1.23314e-05	3.48783e-05	0.0390289	42.8248	0.773986	1.2475e-08	3.8148e-08	3.94832e-05	41.8678	0.72718	9.13969e-08	2.79489e-07	0.000289271	42.8248	0.174888	0.183202	0.237009	1	41.8678	0.128083	0.330242	0.465847	1	42.8248	-0.0468057	0.719674	0.767174	1	304	14.3991	14.1229	51.4403	337	12.7698	11.6284	47.2348	272	12.5706	11.2798	46.2227	484	35.151	33.8509	71.2749	644
BOV_RS02580	BOV_0513	glycosyltransferase family 4 protein	13.9869	-0.732481	0.000189076	0.000447254	0.598426	22.3439	-0.201473	0.291054	0.346702	1	21.3007	-0.288916	0.131178	0.170926	1	22.3439	0.531008	0.00585436	0.0104576	1	21.3007	0.443565	0.0217222	0.0566874	1	22.3439	-0.0874426	0.641471	0.704392	1	127	11.1646	10.9505	21.4898	199	13.9955	12.7445	27.8924	184	15.7828	14.1622	31.2683	113	15.2318	14.6684	16.6406	152
BOV_RS02585			33.5258	-3.59234	9.96239e-06	2.8509e-05	0.031531	33.5258	-8.79207	0.000307048	0.000592926	0.971806	33.5258	-2.86925	0.000150609	0.000319918	0.476678	4.46261	-5.19973	0.0351458	0.0548225	1	8.84291	0.723095	0.397794	#N/A	1	8.84291	5.92282	0.0156419	0.0264334	1	43	50.7548	49.7813	7.27609	11	10.3871	9.45865	1.54179	40	46.0674	41.3373	6.79746	0	0	0	0	9
BOV_RS02595	BOV_0518	transposase	7.51505	-1.25705	0.000208373	0.000488157	0.6595	7.51505	-1.38779	3.33826e-05	7.22187e-05	0.105656	13.0178	-0.238745	0.440153	0.502012	1	5.82094	-0.130745	0.711652	0.764934	1	13.0178	1.0183	0.00202917	0.00790156	1	13.0178	1.14905	0.000413554	0.000906953	1	29	7.31409	7.17382	4.90713	44	8.87789	8.08432	6.16715	33	8.12086	7.28702	5.60791	11	4.2539	4.09657	1.61988	19
BOV_RS02605	BOV_0520	IS3 family transposase	2.64179	-0.376194	0.214488	0.271235	1	4.34448	0.119375	0.679093	0.726862	1	3.23052	-0.32141	0.278261	0.33782	1	4.34448	0.495569	0.0820338	0.117608	1	3.23052	0.0547846	0.851656	0.896663	1	4.34448	-0.440784	0.112739	0.155933	1	30	2.28946	2.24555	5.07634	30	1.83159	1.66787	4.20488	31	2.30833	2.07132	5.26803	15	1.75523	1.69031	2.20893	44
wbkC	BOV_0521	LPS biosynthesis N-formyltransferase WbkC	649.352	1.50141	2.52644e-18	3.25049e-17	7.9962e-15	969.847	1.93934	1.5061e-29	2.37155e-28	4.76681e-26	585.591	1.17046	1.00529e-11	4.44377e-11	3.18174e-08	969.847	0.437934	0.0102731	0.0177179	1	649.352	-0.330951	0.0526786	0.113977	1	969.847	-0.768885	6.61843e-06	1.8641e-05	0.0209473	1250	141.868	139.147	211.514	1282	116.401	105.996	179.688	1344	148.833	133.551	228.395	4033	701.835	675.877	593.908	5855
BOV_RS02615	BOV_0522	hypothetical protein	173.067	1.82582	3.65142e-27	1.17926e-25	1.15567e-23	353.815	2.71267	2.13528e-58	1.98769e-56	6.75815e-55	238.973	2.11505	4.66895e-36	1.2014e-34	1.47772e-32	353.815	0.886851	5.12679e-08	1.80661e-07	0.000162263	238.973	0.289224	0.076283	0.151396	1	353.815	-0.597627	0.000232434	0.00052786	0.735654	345	35.7209	35.0358	58.3779	265	21.9505	19.9884	37.1431	289	29.1962	26.1984	49.1117	1200	190.51	183.463	176.715	1632
BOV_RS02620	BOV_0523	ABC transporter ATP-binding protein	102.325	1.00334	3.15418e-12	2.14227e-11	9.98297e-09	239.92	2.087	7.12479e-49	3.69672e-47	2.255e-45	204.969	1.83727	3.84395e-38	1.18117e-36	1.21661e-34	239.92	1.08366	1.8331e-15	1.52808e-14	5.80177e-12	204.969	0.833928	1.01005e-09	2.01672e-08	3.19682e-06	239.92	-0.249729	0.0634119	0.0931061	1	278	32.4672	31.8445	47.0408	297	27.7493	25.2688	41.6283	265	30.1975	27.0969	45.0332	638	114.249	110.024	93.9533	862
BOV_RS02625	BOV_0524	ABC transporter permease	109.189	1.13151	3.92123e-14	3.2574e-13	1.24107e-10	238.882	2.10218	9.03582e-46	3.81312e-44	2.85984e-42	182.173	1.69435	3.49357e-30	5.75894e-29	1.10572e-26	238.882	0.970667	9.05103e-12	5.10313e-11	2.86465e-08	182.173	0.562844	8.02202e-05	0.000493089	0.253897	238.882	-0.407823	0.0038417	0.0072157	1	266	30.0739	29.4971	45.0102	293	26.5015	24.1326	41.0676	289	31.8809	28.6075	49.1117	653	113.202	109.015	96.1622	946
BOV_RS02630	BOV_0525	DegT/DnrJ/EryC1/StrS aminotransferase family protein	242.606	0.276387	0.0321842	0.0506026	1	327.155	0.555199	1.60326e-05	3.56342e-05	0.0507431	498.599	1.14766	4.16202e-19	3.2606e-18	1.31728e-15	327.155	0.278811	0.0293863	0.0467797	1	498.599	0.871271	9.19466e-12	2.35811e-10	2.91011e-08	498.599	0.592459	3.34096e-06	9.8202e-06	0.0105741	1679	134.633	132.051	284.106	1758	112.775	102.695	246.406	1363	106.64	95.6908	231.624	2282	280.574	270.197	336.052	2816
gmd_2			360.439	1.76066	3.14823e-22	6.34659e-21	9.96414e-19	604.14	2.35556	1.4387e-38	3.92543e-37	4.55349e-35	645.212	2.42717	7.60173e-41	2.79761e-39	2.40595e-37	604.14	0.594901	0.000921531	0.00187143	1	645.212	0.666508	0.000205264	0.00111434	0.64966	645.212	0.0716071	0.689631	0.743983	1	1018	83.2126	81.6167	172.257	785	51.334	46.7454	110.028	680	54.2345	48.6658	115.557	3039	380.894	366.806	447.53	4189
BOV_RS02640	BOV_0527	IS5 family transposase	60.0764	-0.647394	7.87131e-06	2.28557e-05	0.0249127	178.091	0.76583	4.267e-08	1.25163e-07	0.00013505	73.4393	-0.521269	0.000271112	0.000558276	0.85807	178.091	1.41322	8.41554e-24	1.41829e-22	2.66352e-20	73.4393	0.126126	0.380654	0.516863	1	178.091	-1.2871	1.71888e-20	2.08213e-19	5.44027e-17	296	48.6153	47.6829	50.0866	414	54.3971	49.5347	58.0273	395	63.3	56.8004	67.1249	260	65.4766	63.0549	38.2882	373
BOV_RS02645	BOV_0529	IS481 family transposase	71.5332	0.0445237	0.760589	0.807265	1	38.3223	-1.04202	2.67702e-12	1.14807e-11	8.47276e-09	91.1835	0.23006	0.112713	0.149012	1	71.5332	-1.08654	1.58207e-13	1.07936e-12	5.00726e-10	91.1835	0.185537	0.195192	0.314741	1	91.1835	1.27208	3.2258e-18	3.16557e-17	1.02096e-14	437	47.063	46.1604	73.9454	478	41.1832	37.502	66.9977	332	34.8868	31.3047	56.4189	455	75.1348	72.3559	67.0043	691
BOV_RS02660	BOV_0532	transposase	4.20274	-0.0718695	0.903206	0.925128	1	4.954	0.0268368	0.9629	0.966564	1	5.43965	0.15598	0.78563	0.818473	1	4.954	0.0987062	0.858665	0.891138	1	5.43965	0.227849	0.679054	#N/A	1	5.43965	0.129143	0.809467	0.843184	1	10	3.98765	3.91117	1.69211	9	2.87114	2.61449	1.26146	2	0.778166	0.698265	0.339873	8	4.89146	4.71055	1.1781	14
BOV_RS02665	BOV_0533	glycosyltransferase family 4 protein	426.693	1.93864	3.89093e-33	2.36823e-31	1.23148e-29	288.305	1.22974	2.95204e-14	1.50213e-13	9.34322e-11	321.207	1.34848	7.67486e-17	5.1355e-16	2.42909e-13	426.693	-0.708892	9.21497e-06	2.48268e-05	0.0291654	426.693	-0.590152	0.000221768	0.00118662	0.701895	321.207	0.11874	0.457892	0.531408	1	989	78.2413	76.7407	167.35	901	57.0242	51.9269	126.286	808	62.3701	55.9661	137.309	3796	460.466	443.435	559.007	5374
BOV_RS02680	BOV_0536	IS3 family transposase	1.90606	-0.195762	0.717476	0.768761	1	2.54618	0.0968901	0.852648	0.875586	1	2.96444	0.281109	0.586807	0.639767	1	2.54618	0.292652	0.563419	0.6312	1	2.96444	0.476871	0.342135	0.477339	1	2.96444	0.184219	0.701749	0.751943	1	4	0.638023	0.625787	0.676845	10	1.27606	1.162	1.40163	12	1.8676	1.67584	2.03924	9	2.20116	2.11975	1.32536	13
BOV_RS02695	BOV_0540	phosphomannomutase	238.391	1.31557	1.60993e-14	1.396e-13	5.09542e-11	287.725	1.43887	4.25864e-17	2.6585e-16	1.34786e-13	231.848	1.10661	1.04839e-10	4.23235e-10	3.31816e-07	287.725	0.123295	0.467465	0.537689	1	238.391	-0.208966	0.218482	0.343	1	287.725	-0.332261	0.0501823	0.076	1	1081	68.1598	66.8526	182.917	1101	55.5372	50.5729	154.319	753	46.3258	41.5692	127.962	2457	237.542	228.756	361.823	3850
BOV_RS02700	BOV_0541	mannose-1-phosphate guanylyltransferase/mannose-6-phosphate isomerase	475.895	1.00183	1.74481e-08	7.2093e-08	5.52233e-05	428.205	0.704801	7.34805e-05	0.000152402	0.232566	392.574	0.553293	0.00185952	0.00334968	1	475.895	-0.297026	0.0937946	0.132509	1	475.895	-0.448533	0.0114086	0.0328119	1	428.205	-0.151507	0.392788	0.466502	1	2607	161.956	158.849	441.134	2588	128.621	117.124	362.741	2171	131.595	118.083	368.932	5251	500.183	481.683	773.274	7918
BOV_RS02705	BOV_0542	AGE family epimerase/isomerase	423.791	0.610886	0.000113433	0.000278956	0.359016	617.269	1.00303	2.23358e-10	8.04242e-10	7.06929e-07	466.563	0.581414	0.000237616	0.00049154	0.752056	617.269	0.392147	0.0128372	0.0218366	1	466.563	-0.0294727	0.851744	0.896663	1	617.269	-0.42162	0.00744132	0.0132847	1	2104	158.923	155.875	356.021	2573	155.481	141.583	360.638	2403	177.101	158.917	408.358	3814	441.728	425.39	561.658	5638
BOV_RS02710	BOV_0543	glycosyltransferase family 4 protein	36.9596	1.2195	1.31727e-15	1.27497e-14	4.16916e-12	47.71	1.4332	2.25058e-21	1.87944e-20	7.12308e-18	69.6612	1.9623	3.49427e-39	1.18918e-37	1.10593e-35	47.71	0.213697	0.121579	0.166748	1	69.6612	0.742795	5.62999e-08	7.61328e-07	0.000178189	69.6612	0.529098	8.89422e-05	0.000215308	0.281502	137	10.7997	10.5925	23.182	143	9.01821	8.2121	20.0432	108	8.3069	7.45397	18.3531	325	39.2831	37.8301	47.8602	453
BOV_RS02715	BOV_0544	sugar ABC transporter ATP-binding protein	176.039	2.41043	2.09534e-39	2.21058e-37	6.63174e-36	60.6675	0.737568	6.45609e-05	0.000134875	0.204335	382.882	3.36724	1.66977e-75	5.87204e-73	5.28484e-72	176.039	-1.67286	1.63002e-20	2.03819e-19	5.15902e-17	382.882	0.956815	8.55952e-08	1.0929e-06	0.000270909	382.882	2.62967	1.89966e-48	1.55022e-46	6.01242e-45	382	21.5944	21.1802	64.6387	485	21.9338	19.9732	67.9789	269	14.8373	13.3139	45.7129	1980	171.623	165.275	291.579	2821
BOV_RS02720	BOV_0545	ABC transporter permease	197.917	1.67964	7.37147e-23	1.59192e-21	2.33307e-19	54.4985	-0.318873	0.0651667	0.0888254	1	305.238	2.13679	3.9116e-36	1.03168e-34	1.23802e-32	197.917	-1.99851	3.94543e-32	1.22348e-30	1.24873e-28	305.238	0.457153	0.00608524	0.0195715	1	305.238	2.45567	7.4905e-48	5.53049e-46	2.37074e-44	398	35.1629	34.4885	67.3461	630	44.5284	40.5481	88.3024	337	29.0507	26.0679	57.2686	1489	201.711	194.25	219.273	2068
BOV_RS02725	BOV_0546	substrate-binding domain-containing protein	504.042	2.51575	7.847e-30	3.26786e-28	2.48358e-26	87.4206	-0.151064	0.498276	0.557851	1	770.735	2.95961	1.11844e-40	4.06882e-39	3.53987e-37	504.042	-2.66681	1.41198e-33	5.03281e-32	4.46891e-30	770.735	0.443869	0.0430351	0.0980317	1	770.735	3.11068	4.12727e-45	2.72312e-43	1.30628e-41	627	57.6383	56.5328	106.096	1018	74.8662	68.1741	142.686	258	23.1413	20.7652	43.8436	3787	533.79	514.048	557.682	5231
BOV_RS02730	BOV_0547	sugar phosphate isomerase/epimerase	267.523	2.49382	5.94106e-44	8.17541e-42	1.88035e-40	55.8677	0.0886236	0.625505	0.678452	1	409.167	2.93775	1.78824e-60	2.26392e-58	5.65979e-57	267.523	-2.4052	4.18337e-42	2.59452e-40	1.32404e-38	409.167	0.443925	0.010883	0.03168	1	409.167	2.84913	1.5462e-58	2.39738e-56	4.89373e-55	356	29.9289	29.3549	60.2392	509	34.2337	31.1736	71.3428	239	19.6049	17.5919	40.6148	2257	290.941	280.18	332.371	3039
BOV_RS02735	BOV_0548	Gfo/Idh/MocA family oxidoreductase	127.997	1.87387	5.50539e-27	1.74246e-25	1.74246e-23	36.6579	-0.0759426	0.668191	0.715919	1	268.311	2.77813	9.32806e-58	9.8411e-56	2.95233e-54	127.997	-1.94981	5.43465e-30	1.46547e-28	1.72007e-26	268.311	0.904265	6.71165e-08	8.8743e-07	0.000212424	268.311	2.85407	7.77078e-63	1.72123e-60	2.45945e-59	281	22.6555	22.221	47.5484	395	25.4776	23.2002	55.3642	171	13.4521	12.0708	29.0592	1129	139.57	134.408	166.259	1532
xylA	BOV_0549	xylose isomerase	985.401	2.04092	3.41227e-26	9.55738e-25	1.07998e-22	379.242	0.516752	0.00740436	0.0118417	1	1209.52	2.16661	2.55712e-29	3.891e-28	8.09328e-26	985.401	-1.52417	2.25876e-15	1.86785e-14	7.14899e-12	1209.52	0.125684	0.512888	0.6352	1	1209.52	1.64986	9.37726e-18	8.81178e-17	2.9679e-14	2333	157.898	154.87	394.77	2844	153.988	140.223	398.622	1682	111.074	99.6694	285.833	10826	1123.47	1081.92	1594.26	13066
xylB	BOV_0550	xylulokinase	435.619	1.44796	1.75369e-21	3.17168e-20	5.55044e-18	213.487	0.272543	0.0737491	0.0992836	1	606.284	1.75958	5.42964e-31	9.76409e-30	1.71848e-27	435.619	-1.17541	8.26681e-15	6.34539e-14	2.61645e-11	606.284	0.311629	0.0390194	0.0911167	1	606.284	1.48704	8.40744e-23	1.25344e-21	2.66095e-19	1712	104.377	102.376	289.69	2102	102.525	93.3607	294.622	1264	75.1927	67.472	214.8	5013	468.633	451.3	738.225	6627
BOV_RS02750	BOV_0551	LacI family DNA-binding transcriptional regulator	782.464	1.31913	2.50401e-19	3.5539e-18	7.92521e-16	231.956	-0.586574	6.86898e-05	0.000142841	0.217403	821.413	1.2166	1.11566e-16	7.37177e-16	3.53108e-13	782.464	-1.9057	1.2664e-38	6.13611e-37	4.00816e-35	821.413	-0.102533	0.482477	0.607434	1	821.413	1.80317	8.96804e-35	3.05603e-33	2.83838e-31	2324	201.108	197.251	393.247	2920	202.149	184.079	409.275	1792	151.306	135.771	304.526	6249	829.156	798.489	920.241	8669
BOV_RS02755	BOV_0552	helix-turn-helix domain-containing protein	247.535	1.07035	3.5756e-10	1.84914e-09	1.13168e-06	295.551	1.16781	7.37974e-12	3.06119e-11	2.33569e-08	123.95	-0.0991765	0.562704	0.617531	1	295.551	0.0974592	0.564043	0.631672	1	247.535	-1.16953	5.70249e-12	1.51472e-10	1.80484e-08	295.551	-1.26698	8.07441e-14	5.21641e-13	2.55555e-10	953	81.0423	79.488	161.258	925	62.9296	57.3045	129.65	779	64.6371	58.0003	132.381	2075	270.563	260.556	305.569	2688
betB	BOV_0553	betaine-aldehyde dehydrogenase	29.3217	-0.220169	0.0975154	0.135903	1	30.306	-0.328456	0.0129493	0.0199019	1	26.1147	-0.561401	2.49878e-05	5.83232e-05	0.0790862	30.306	-0.108286	0.408069	0.478414	1	29.3217	-0.341231	0.00969631	0.0287011	1	30.306	-0.232945	0.0758613	0.109315	1	361	21.8291	21.4104	61.0853	403	19.4952	17.7526	56.4855	327	19.2931	17.3121	55.5693	333	30.8748	29.7329	49.0383	499
betA	BOV_0554	choline dehydrogenase	9.93467	-0.576616	0.00143424	0.00293431	1	8.16391	-1.04834	9.13518e-09	2.82352e-08	2.89129e-05	10.9119	-0.624519	0.000496663	0.000980623	1	9.93467	-0.471722	0.00995159	0.0171921	1	10.9119	-0.0479027	0.790037	0.853435	1	10.9119	0.423819	0.0195195	0.0322827	1	151	8.10145	7.94607	25.5509	213	9.14239	8.32518	29.8546	175	9.16113	8.22049	29.7389	117	9.62506	9.26907	17.2297	190
betI	BOV_0555	transcriptional regulator BetI	6.90994	0.209357	0.439478	0.504881	1	5.7686	-0.22744	0.407191	0.46745	1	7.66633	0.174261	0.513548	0.572518	1	6.90994	-0.436797	0.0865285	0.123028	1	7.66633	-0.0350968	0.886806	0.921622	1	7.66633	0.401701	0.108802	0.151027	1	24	3.55882	3.49057	4.06107	28	3.3216	3.02469	3.92455	27	3.90647	3.50536	4.58829	28	6.36627	6.13081	4.12334	47
BOV_RS02775	BOV_0556	asparaginase	10.6283	-0.259479	0.173931	0.225016	1	13.4532	-0.0630915	0.734719	0.776164	1	9.11129	-0.640982	0.000858987	0.00164073	1	13.4532	0.196388	0.28329	0.346405	1	10.6283	-0.381503	0.0438207	0.0993647	1	13.4532	-0.577891	0.00174191	0.00348944	1	63	5.45173	5.34717	10.6603	114	7.89211	7.18666	15.9785	105	8.86561	7.95531	17.8433	90	11.9418	11.5001	13.2536	121
BOV_RS02780	BOV_0558	GreA/GreB family elongation factor	469.486	0.109281	0.616008	0.678144	1	906.634	0.900536	3.47399e-05	7.49711e-05	0.109952	681.774	0.487071	0.0252251	0.0379456	1	906.634	0.791255	0.000268784	0.000591393	0.850703	681.774	0.377791	0.0820805	0.159914	1	906.634	-0.413465	0.0566193	0.0843712	1	1412	265.389	260.299	238.926	1523	229.004	208.534	213.468	1524	279.485	250.788	258.983	1739	501.164	482.629	256.089	2702
BOV_RS02785	BOV_0557	type II toxin-antitoxin system death-on-curing family toxin	117.965	0.11947	0.527888	0.593523	1	178.863	0.570579	0.00236444	0.00404074	1	202.084	0.735426	8.74495e-05	0.000191807	0.276778	178.863	0.451109	0.0150697	0.0252465	1	202.084	0.615955	0.000891071	0.00386434	1	202.084	0.164847	0.369656	0.44293	1	272	61.741	60.5569	46.0255	330	59.9257	54.5691	46.2537	322	71.3159	63.9933	54.7196	343	119.38	114.965	50.5109	562
BOV_RS02790	BOV_0559	AbrB/MazE/SpoVT family DNA-binding domain-containing protein	3276.94	-1.02088	1.95605e-06	6.21577e-06	0.00619091	3276.94	-1.40826	5.27611e-11	1.99987e-10	1.66989e-07	3276.94	-1.70503	1.96318e-15	1.16576e-14	6.21348e-12	2928.06	-0.387387	0.0711168	0.103149	1	2928.06	-0.684156	0.00144069	0.00585528	1	2484	-0.296769	0.16695	0.220772	1	8161	3127.53	3067.54	1380.93	11629	3565.29	3246.6	1629.95	10481	3919.09	3516.69	1781.11	4663	2740.03	2638.69	686.684	9642
BOV_RS02795	BOV_0560	magnesium transporter CorA family protein	7.48345	0.593496	0.0419395	0.064218	1	23.6158	2.08525	1.04283e-13	5.039e-13	3.30054e-10	10.2131	0.854398	0.00290831	0.00510244	1	23.6158	1.49175	1.14089e-08	4.34633e-08	3.61093e-05	10.2131	0.260902	0.33087	0.466512	1	23.6158	-1.23085	1.51912e-06	4.68269e-06	0.00480801	37	3.29854	3.23528	6.26082	33	2.35358	2.1432	4.62537	36	3.13147	2.80994	6.11772	57	7.79161	7.50343	8.39394	73
BOV_RS02800	BOV_0561	FadR family transcriptional regulator	14.956	-0.244391	0.20359	0.25878	1	12.8491	-0.633938	0.00105832	0.00189349	1	17.4735	-0.206999	0.273567	0.332887	1	14.956	-0.389548	0.0405275	0.0624647	1	17.4735	0.0373916	0.840301	0.888636	1	17.4735	0.426939	0.0224105	0.0364994	1	92	12.0123	11.782	15.5674	106	11.0724	10.0826	14.8572	67	8.53572	7.65929	11.3858	72	14.4147	13.8815	10.6029	117
BOV_RS02805	BOV_0562	CynX/NimT family MFS transporter	32.428	-0.957709	1.82505e-07	6.69327e-07	0.000577629	32.9147	-0.988101	6.48905e-08	1.87218e-07	0.000205378	32.428	-1.1571	2.79264e-10	1.06877e-09	8.83871e-07	32.9147	-0.0303917	0.868878	0.899329	1	30.5083	-0.199396	0.280219	0.412458	1	32.9147	-0.169004	0.358047	0.431353	1	477	32.2096	31.5919	80.7138	666	35.9779	32.7619	93.3483	557	36.6984	32.9303	94.6547	311	32.2003	31.0093	45.7985	457
BOV_RS02810	BOV_0563	hypothetical protein	299.358	0.0641683	0.693057	0.747623	1	868.115	1.43885	4.50903e-19	3.26569e-18	1.42711e-15	496.093	0.615865	0.000140087	0.000298771	0.443375	868.115	1.37468	9.95643e-18	1.00243e-16	3.15121e-14	496.093	0.551697	0.000602211	0.00279934	1	868.115	-0.822986	2.45904e-07	8.28857e-07	0.000778287	654	159.493	156.434	110.664	815	159.007	144.793	114.233	796	189.409	169.961	135.27	811	303.26	292.044	119.43	1271
BOV_RS02815	BOV_0564	DUF853 domain-containing protein	75.4322	0.113784	0.365648	0.431176	1	69.1994	-0.154388	0.219475	0.269867	1	53.0368	-0.565529	7.87335e-06	1.96678e-05	0.0249191	75.4322	-0.268171	0.0312119	0.049281	1	75.4322	-0.679312	5.92816e-08	7.94427e-07	0.000187626	69.1994	-0.411141	0.00103029	0.00213564	1	723	42.3308	41.5189	122.34	854	40.0009	36.4254	119.699	715	40.846	36.652	121.505	916	82.2328	79.1914	134.892	1222
BOV_RS02820	BOV_0565	L,D-transpeptidase	60.4432	0.0876257	0.598671	0.661128	1	113.696	0.841181	2.89223e-07	7.85069e-07	0.00091539	109.066	0.765413	3.11237e-06	8.08093e-06	0.00985065	113.696	0.753556	3.0686e-06	8.83542e-06	0.00971213	109.066	0.677787	2.76023e-05	0.000195983	0.0873613	113.696	-0.0757688	0.633836	0.697985	1	250	31.7524	31.1434	42.3028	353	35.8679	32.6618	49.4774	265	32.8404	29.4684	45.0332	305	59.3976	57.2007	44.915	441
BOV_RS02825	BOV_0566	haloacid dehalogenase type II	84.1022	1.11763	1.46874e-12	1.03072e-11	4.64855e-09	165.68	1.94655	7.87381e-36	1.82094e-34	2.49206e-32	91.6645	1.06573	1.26775e-11	5.5344e-11	4.01244e-08	165.68	0.828929	1.86353e-08	6.87135e-08	5.89807e-05	91.6645	-0.0518928	0.727749	0.806051	1	165.68	-0.880822	1.9709e-09	8.36081e-09	6.23789e-06	185	25.0035	24.5239	31.3041	209	22.598	20.578	29.294	159	20.9677	18.8148	27.0199	420	87.0381	83.819	61.8501	578
BOV_RS02830	BOV_0567	superoxide dismutase	392.515	-0.627156	0.000441795	0.000987488	1	548.599	-0.296139	0.0965396	0.126626	1	331.229	-1.09936	7.49765e-10	2.77545e-09	2.37301e-06	548.599	0.331017	0.0633379	0.0931298	1	392.515	-0.4722	0.00822447	0.0250952	1	548.599	-0.803216	6.71472e-06	1.88779e-05	0.0212521	2048	302.168	296.373	346.545	3114	367.563	334.707	436.466	2807	404.098	362.606	477.012	1910	432.099	416.118	281.271	2757
BOV_RS02835	BOV_0568	hypothetical protein	57.9554	-0.184706	0.279322	0.341994	1	74.454	0.011703	0.944232	0.95266	1	68.1474	-0.129314	0.442441	0.504441	1	74.454	0.196409	0.231748	0.29107	1	68.1474	0.0553923	0.73758	0.81391	1	74.454	-0.141017	0.383372	0.456543	1	126	39.5541	38.7955	21.3206	156	39.1778	35.6758	21.8654	126	38.5937	34.631	21.412	120	57.7609	55.6245	17.6715	169
BOV_RS02840	BOV_0569	S9 family peptidase	240.047	0.127571	0.398005	0.464144	1	391.142	0.682364	5.98692e-06	1.39021e-05	0.0189486	177.869	-0.479697	0.00149502	0.00272849	1	391.142	0.554793	0.000227454	0.000505978	0.719891	240.047	-0.607268	5.65994e-05	0.000365257	0.179137	391.142	-1.16206	1.20551e-14	8.65176e-14	3.81543e-11	3692	154.973	152	624.728	3316	111.353	101.399	464.779	3013	123.401	110.73	512.019	4014	258.346	248.791	591.11	5545
BOV_RS02845	BOV_0570	MucR family transcriptional regulator	1429.19	1.49991	4.05419e-18	5.13261e-17	1.28315e-14	853.262	0.619839	0.000340235	0.000652238	1	1379.5	1.28169	1.21328e-13	6.28484e-13	3.84004e-10	1429.19	-0.88007	3.13515e-07	1.00747e-06	0.000992276	1429.19	-0.218222	0.204216	0.325064	1	1379.5	0.661847	0.000119544	0.000284285	0.378358	1761	363.389	356.42	297.981	1609	265.621	241.878	225.522	1322	266.176	238.846	224.656	4880	1544.06	1486.95	718.639	6497
BOV_RS02850	BOV_0571	hypothetical protein	1.99358	0.502634	0.453926	0.519218	1	1.73465	0.186973	0.781559	0.816381	1	2.03018	0.417874	0.528326	0.58608	1	1.99358	-0.315661	0.58947	0.654474	1	2.03018	-0.0847594	0.882115	#N/A	1	2.03018	0.230901	0.688126	0.742994	1	5	1.41868	1.39147	0.846057	1	0.226991	0.206701	0.140163	3	0.830542	0.745264	0.50981	6	2.61035	2.5138	0.883573	7
BOV_RS02855	BOV_0572	hypothetical protein	2.97433	-0.812031	0.061852	0.0907985	1	3.23549	-0.806025	0.0577439	0.0793227	1	5.61087	-0.0641631	0.874189	0.895697	1	3.23549	0.00600598	0.988998	0.992349	1	5.61087	0.747868	0.0725874	0.145601	1	5.61087	0.741862	0.0676514	0.0986198	1	15	2.91203	2.85618	2.53817	19	2.95089	2.68712	2.66309	17	3.22017	2.88953	2.88892	12	3.57205	3.43994	1.76715	18
BOV_RS02860	BOV_0573	hypothetical protein	4.05693	-0.862588	0.00139911	0.00286428	1	4.97051	-0.73488	0.00482163	0.00791929	1	6.86226	-0.285434	0.259075	0.318188	1	4.97051	0.127708	0.63495	0.696984	1	6.86226	0.577154	0.0272698	0.0680601	1	6.86226	0.449446	0.0743187	0.107442	1	38	4.23142	4.15027	6.43003	52	4.63234	4.21827	7.28845	39	4.23733	3.80225	6.62753	19	3.24405	3.12407	2.79798	39
BOV_RS02865	BOV_0574	amidase	8.98582	-0.799833	1.64128e-05	4.58486e-05	0.0519465	9.2347	-0.915934	6.41652e-07	1.68534e-06	0.00203083	9.66459	-0.867229	2.36193e-06	6.22959e-06	0.00747551	9.2347	-0.116101	0.534222	0.602189	1	9.66459	-0.0673955	0.717892	0.800714	1	9.66459	0.0487051	0.79225	0.830455	1	121	8.00569	7.85215	20.4746	173	9.15702	8.3385	24.2481	163	10.5227	9.44224	27.6997	94	9.53616	9.18345	13.8426	147
BOV_RS02870	BOV_0575	SufE family protein	170.192	0.557306	0.000483022	0.00107246	1	629.456	2.28841	7.29162e-48	3.39382e-46	2.3078e-44	207.58	0.670922	2.44595e-05	5.71745e-05	0.0774143	629.456	1.73111	3.05643e-29	7.9647e-28	9.6736e-26	207.58	0.113616	0.465846	0.593276	1	629.456	-1.61749	5.7958e-26	1.11632e-24	1.83437e-22	366	76.0573	74.5986	61.9314	358	59.5165	54.1965	50.1782	344	69.7499	62.5882	58.4582	538	171.425	165.085	79.2271	798
BOV_RS02875	BOV_0576	hypothetical protein	19.8594	2.83479	1.50838e-15	1.45549e-14	4.77401e-12	38.687	3.62446	3.46281e-25	3.77924e-24	1.09598e-21	15.3759	2.28129	1.83546e-10	7.21644e-10	5.80923e-07	38.687	0.789664	0.000481915	0.00102568	1	19.8594	-0.553508	0.0204821	0.0539241	1	38.687	-1.34317	5.29542e-09	2.12709e-08	1.676e-05	8	1.62806	1.59684	1.35369	9	1.46527	1.33429	1.26146	9	1.7871	1.6036	1.52943	68	21.2188	20.434	10.0138	97
BOV_RS02880	BOV_0577	HAMP domain-containing histidine kinase	211.85	0.479167	0.000454603	0.00101468	1	218.585	0.372275	0.00641779	0.0103378	1	228.006	0.419869	0.0021101	0.00376463	1	218.585	-0.106892	0.431754	0.501637	1	228.006	-0.0592979	0.662718	0.757719	1	228.006	0.0475941	0.726123	0.772721	1	1795	86.8326	85.1673	303.734	2673	103.446	94.1989	374.655	1647	77.7387	69.7567	279.886	2841	210.728	202.934	418.372	4073
BOV_RS02885	BOV_0578	peptidoglycan-binding protein	342.158	0.372994	0.0198942	0.0325401	1	223.752	-0.38922	0.015269	0.023167	1	374.881	0.339868	0.0337655	0.0496587	1	342.158	-0.762215	1.87551e-06	5.51798e-06	0.00593598	374.881	-0.0331265	0.835543	0.887131	1	374.881	0.729088	5.06521e-06	1.44634e-05	0.0160314	1628	148.731	145.878	275.476	2788	203.767	185.553	390.773	1285	114.545	102.783	218.368	2600	364.209	350.739	382.882	3733
BOV_RS02890	BOV_0579	DUF1491 family protein	56.5191	1.48342	4.22376e-12	2.83826e-11	1.33682e-08	52.5189	1.20873	1.61958e-08	4.89587e-08	5.12597e-05	81.4755	1.83229	4.24403e-18	3.0879e-17	1.34324e-14	56.5191	-0.274683	0.146112	0.194879	1	81.4755	0.348872	0.0605913	0.126854	1	81.4755	0.623555	0.000792223	0.00167121	1	42	10.6841	10.4792	7.10688	82	16.6878	15.1961	11.4933	31	7.69445	6.9044	5.26803	139	54.2172	52.2119	20.4694	219
BOV_RS02895	BOV_0580	DUF2336 domain-containing protein	98.6367	0.465499	0.000593074	0.00129722	1	178.115	1.17185	2.68912e-18	1.81861e-17	8.51108e-15	139.159	0.801113	2.72956e-09	9.55647e-09	8.63905e-06	178.115	0.706351	8.83145e-08	3.04293e-07	0.000279515	139.159	0.335614	0.0112696	0.0324876	1	178.115	-0.370737	0.00471894	0.00869486	1	542	44.5506	43.6961	91.7126	597	39.2575	35.7484	83.6771	529	42.4263	38.07	89.8964	829	104.482	100.617	122.08	1057
BOV_RS02900	BOV_0581	hypothetical protein	203.881	0.859484	7.27026e-09	3.20033e-08	2.30104e-05	132.826	0.091723	0.539208	0.597128	1	266.457	1.07251	4.25295e-13	2.12647e-12	1.34606e-09	203.881	-0.767761	1.49227e-07	5.02993e-07	0.000472304	266.457	0.213026	0.141015	0.244617	1	266.457	0.980787	1.59455e-11	8.26919e-11	5.04676e-08	459	74.8312	73.396	77.668	497	64.8217	59.0275	69.6608	373	59.3341	53.2418	63.3863	877	219.231	211.122	129.149	1213
BOV_RS02905	BOV_0582	DUF1214 domain-containing protein	162.804	0.962328	2.6527e-09	1.23468e-08	8.3958e-06	145.921	0.654494	5.17693e-05	0.000109306	0.16385	284.183	1.59874	2.54211e-23	2.74816e-22	8.04578e-20	162.804	-0.307834	0.0513212	0.0770688	1	284.183	0.636415	5.00186e-05	0.000324909	0.158309	284.183	0.944249	1.78136e-09	7.57748e-09	5.63799e-06	352	50.9168	49.9403	59.5624	477	55.199	50.2649	66.8576	291	41.0711	36.854	49.4515	708	157.03	151.222	104.262	1005
BOV_RS02910	BOV_0583	penicillin-binding protein 1A	458.995	0.395033	0.0168997	0.02796	1	290.868	-0.415935	0.0119391	0.0185141	1	585.617	0.581404	0.000436241	0.000868914	1	458.995	-0.810968	9.25978e-07	2.81515e-06	0.00293072	585.617	0.186371	0.259056	0.388466	1	585.617	0.997339	1.57534e-09	6.72882e-09	4.98595e-06	5355	217.956	213.776	906.127	6446	209.892	191.13	903.488	4790	190.227	170.695	813.996	7402	461.946	444.861	1090.03	11136
BOV_RS02915	BOV_0584	hypothetical protein	9.02231	-1.66844	9.33729e-06	2.68659e-05	0.0295525	9.02231	-2.34793	1.32374e-09	4.45705e-09	4.18962e-06	9.02231	-1.94611	2.42908e-07	7.08575e-07	0.000768804	5.02151	-0.679489	0.093441	0.13213	1	5.02151	-0.277672	0.482395	0.607434	1	4.64793	0.401817	0.32172	0.393552	1	67	11.5618	11.3401	11.3372	59	8.14514	7.41707	8.26959	55	9.26063	8.30976	9.34651	17	4.49814	4.33177	2.50346	42
BOV_RS02920	BOV_0586	DNA-packaging protein	17.6798	-2.08204	5.59131e-20	8.54904e-19	1.76965e-16	17.6798	-3.31208	2.44015e-42	8.21604e-41	7.72308e-39	17.6798	-2.61592	1.01936e-29	1.61313e-28	3.22627e-26	7.68189	-1.23004	1.20406e-06	3.60752e-06	0.00381084	7.68189	-0.533882	0.0273911	0.0682683	1	5.825	0.696155	0.00665644	0.0119662	1	265	20.5243	20.1307	44.841	284	17.5969	16.024	39.8062	249	18.8169	16.8848	42.3142	84	9.9755	9.60655	12.37	85
BOV_RS02925	BOV_0587	phage portal protein	12.1566	-1.65773	4.24405e-11	2.46466e-10	1.34324e-07	12.1566	-3.44051	6.50567e-35	1.4103e-33	2.05904e-31	12.1566	-2.58898	2.98842e-23	3.21712e-22	9.45834e-20	7.02039	-1.78278	5.22399e-10	2.35459e-09	1.65339e-06	7.02039	-0.931252	0.000537706	0.0025677	1	4.10191	0.851532	0.00391341	0.00733705	1	174	12.9007	12.6533	29.4428	215	12.7526	11.6127	30.135	188	13.6003	12.2039	31.9481	72	8.18521	7.88247	10.6029	106
BOV_RS02930	BOV_0588	hypothetical protein	14.3782	-1.65373	5.55547e-08	2.1287e-07	0.000175831	14.3782	-3.75492	1.30355e-22	1.20284e-21	4.12572e-19	14.3782	-3.21728	7.08383e-20	5.85387e-19	2.24203e-16	8.23369	-2.10119	1.36652e-07	4.61608e-07	0.000432502	8.23369	-1.56355	2.23877e-05	0.000161268	0.0708572	3.1105	0.537641	0.218134	0.281495	1	69	16.1595	15.8495	11.6756	77	14.4266	13.137	10.7925	69	15.7671	14.1482	11.7256	23	8.25919	7.95372	3.38703	44
BOV_RS02935	BOV_0589	HK97 family phage prohead protease	13.909	-1.9139	6.33172e-13	4.59631e-12	2.00399e-09	13.909	-3.07229	2.0021e-26	2.40024e-25	6.33664e-23	13.909	-2.89692	1.90798e-24	2.22013e-23	6.03875e-21	6.80856	-1.15839	0.000142675	0.000325799	0.451566	6.80856	-0.98302	0.00104608	0.00446864	1	3.76287	0.175372	0.583971	0.650218	1	115	15.2174	14.9256	19.4593	129	13.6561	12.4354	18.081	124	16.01	14.3661	21.0721	42	8.52167	8.20649	6.18501	62
BOV_RS02955	BOV_0591	phage head-tail connector protein	12.5179	-1.4187	6.38282e-07	2.17925e-06	0.00202016	12.5179	-3.49325	7.96842e-25	8.54917e-24	2.52201e-21	12.5179	-2.18269	1.34894e-13	6.96477e-13	4.26941e-10	8.55102	-2.07455	2.7654e-09	1.15262e-08	8.75249e-06	8.55102	-0.763991	0.0124506	0.0352768	1	5.62688	1.31056	0.000243131	0.000549125	0.769509	71	11.0852	10.8726	12.014	118	14.7388	13.4214	16.5392	97	14.7769	13.2597	16.4838	35	8.37889	8.06899	5.15418	58
BOV_RS02960	BOV_0592	phage head closure protein	5.03482	-1.33394	0.00714488	0.0127688	1	5.03482	-3.6447	1.45373e-08	4.40714e-08	4.60106e-05	5.03482	-3.01604	2.0515e-07	6.04563e-07	0.000649301	3.88956	-2.31076	0.000474518	0.00101063	1	3.88956	-1.68211	0.0050956	#N/A	1	1.28791	0.628657	0.387133	0.460314	1	23	6.00617	5.89098	3.89186	28	5.84955	5.32667	3.92455	17	4.33156	3.8868	2.88892	15	6.00611	5.78397	2.20893	12
BOV_RS02965	BOV_0594	DUF3168 domain-containing protein	3.18781	-1.37382	0.0240123	0.0385978	1	3.18781	-3.10988	1.041e-05	2.35678e-05	0.0329477	3.18781	-2.26755	0.000403723	0.000807701	1	2.20721	-1.73606	0.0171441	0.028445	1	2.20721	-0.893722	0.179685	#N/A	1	1.34901	0.842338	0.26488	0.333493	1	17	3.68857	3.61783	2.87659	28	4.86029	4.42584	3.92455	8	1.69365	1.51975	1.35949	6	1.99615	1.92232	0.883573	14
BOV_RS02970	BOV_0595	phage major tail protein, TP901-1 family	14.0496	-1.83886	6.81671e-12	4.43652e-11	2.15749e-08	14.0496	-3.57817	9.4966e-27	1.16049e-25	3.00567e-23	14.0496	-2.83438	7.47099e-22	7.25328e-21	2.36457e-18	6.93447	-1.73932	8.84412e-07	2.69449e-06	0.00279916	6.93447	-0.995524	0.0016916	0.00670108	1	4.00342	0.743791	0.0471516	0.0720281	1	70	14.9681	14.6811	11.8448	91	15.567	14.1755	12.7548	71	14.8133	13.2923	12.0655	17	5.57378	5.36763	2.50346	34
BOV_RS02975	BOV_0596	gene transfer agent family protein	4.9869	-1.80858	0.000289871	0.000666262	0.917443	4.9869	-2.45656	2.42365e-06	5.90519e-06	0.00767084	4.9869	-2.58611	1.11931e-06	3.0461e-06	0.00354261	2.54676	-0.647981	0.248893	0.309842	1	2.54676	-0.777535	0.173502	#N/A	1	1.81516	-0.129555	0.826378	0.857917	1	17	4.4004	4.31601	2.87659	24	4.96992	4.52567	3.3639	27	6.81919	6.11901	4.58829	6	2.38137	2.29329	0.883573	11
BOV_RS02980	BOV_0597	phage tail tape measure protein	10.4238	-2.09963	4.12206e-14	3.41527e-13	1.30463e-10	10.4238	-2.93074	1.82313e-22	1.66289e-21	5.77021e-19	10.4238	-2.44443	3.62153e-18	2.66561e-17	1.14621e-14	4.42978	-0.83111	0.0116476	0.0199114	1	4.42978	-0.344799	0.269086	0.400066	1	3.87544	0.486312	0.143431	0.193131	1	56	9.07956	8.90543	9.47584	86	11.155	10.1579	12.054	86	13.6051	12.2081	14.6145	18	4.47488	4.30937	2.65072	29
BOV_RS02985		TIGR02217 family protein	2.81187	-1.44366	0.00181654	0.00363652	1	2.81187	-2.28905	3.14339e-06	7.55416e-06	0.00994883	2.81187	-1.26119	0.00479931	0.00811855	1	2.01293	-0.845391	0.102056	0.142813	1	2.40562	0.182468	0.701224	0.785485	1	2.40562	1.02786	0.0410298	0.0637762	1	21	2.90475	2.84904	3.55344	29	3.20909	2.92224	4.06472	22	2.96919	2.66432	3.7386	15	3.18136	3.0637	2.20893	8
BOV_RS02995	BOV_0599	C40 family peptidase	6.50626	-2.45126	3.01643e-08	1.21463e-07	9.547e-05	6.50626	-2.55516	3.91137e-09	1.25425e-08	1.23795e-05	6.50626	-2.09893	4.19638e-07	1.1901e-06	0.00132815	2.24578	-0.103904	0.831968	0.867917	1	3.16491	0.352331	0.456168	0.585209	1	3.16491	0.456235	0.326428	0.398682	1	30	6.10522	5.98813	5.07634	48	7.81477	7.11623	6.7278	36	7.14839	6.41441	6.11772	8	2.49633	2.404	1.1781	11
BOV_RS03000	BOV_0600	glycoside hydrolase/phage tail family protein	9.99443	-1.58697	1.47527e-22	3.07186e-21	4.66923e-19	9.99443	-2.44328	1.1325e-48	5.68948e-47	3.58437e-45	9.99443	-1.49763	1.01629e-20	9.11209e-20	3.21657e-17	6.04513	-0.856314	5.66374e-07	1.77049e-06	0.00179257	7.25041	0.0893361	0.588557	0.694878	1	7.25041	0.94565	2.34535e-08	8.82638e-08	7.42304e-05	460	10.5388	10.3367	77.8372	563	10.3189	9.39657	78.9115	511	11.423	10.2501	86.8376	178	6.25294	6.02167	26.2127	286
BOV_RS03005	BOV_0601	hypothetical protein	73.7924	-0.777611	2.53424e-05	6.88487e-05	0.0802087	72.8414	-0.956002	1.97139e-07	5.46842e-07	0.000623946	84.0683	-0.759673	3.14946e-05	7.26532e-05	0.0996803	73.7924	-0.17839	0.337155	0.402431	1	84.0683	0.0179387	0.922591	0.946125	1	84.0683	0.196329	0.285327	0.354914	1	159	67.998	66.6939	26.9046	247	84.5066	76.9528	34.6202	167	69.6853	62.5302	28.3794	118	77.3772	74.5154	17.3769	173
BOV_RS03010	BOV_0602	hypothetical protein	1001.4	-0.941208	3.81508e-09	1.7225e-08	1.20747e-05	1518.09	-0.436086	0.00622938	0.0100643	1	1140.33	-0.857418	7.74154e-08	2.37422e-07	0.00024502	1518.09	0.505122	0.0015537	0.00305124	1	1140.33	0.0837899	0.599996	0.704138	1	1518.09	-0.421332	0.00823505	0.0145842	1	3036	904.93	887.574	513.726	4331	1032.75	940.437	607.044	4507	1310.77	1176.18	765.904	2228	1018.26	980.603	328.1	3282
BOV_RS03015	BOV_0603	response regulator transcription factor	154.968	-0.464347	0.00277694	0.00536898	1	351.886	0.563132	0.000255018	0.000496697	0.807133	220.973	-0.122533	0.427752	0.489456	1	351.886	1.02748	2.48148e-11	1.33133e-10	7.85389e-08	220.973	0.341814	0.0269122	0.0673938	1	351.886	-0.685666	7.63889e-06	2.13407e-05	0.0241771	933	119.702	117.406	157.874	1202	123.373	112.345	168.475	1073	134.322	120.53	182.342	890	175.082	168.607	131.063	1140
BOV_RS03020	BOV_0604	hypothetical protein	57.7339	-0.693439	1.4017e-06	4.56417e-06	0.00443638	96.2324	-0.101874	0.473951	0.534398	1	93.7516	-0.157104	0.269813	0.329205	1	96.2324	0.591565	3.38318e-05	8.41994e-05	0.107078	93.7516	0.536335	0.00017244	0.000962492	0.545772	96.2324	-0.0552296	0.695931	0.74862	1	782	52.8048	51.7921	132.323	1101	59.477	54.1605	154.319	789	51.984	46.6464	134.08	645	66.7819	64.3119	94.9841	800
BOV_RS03025	BOV_0605	hypothetical protein	78.4756	-0.554267	0.000118156	0.000289446	0.373965	130.872	0.0340328	0.809153	0.839112	1	118.35	-0.131139	0.353811	0.416906	1	130.872	0.588299	3.08291e-05	7.70977e-05	0.0975742	118.35	0.423128	0.00282397	0.0103848	1	130.872	-0.165172	0.23332	0.298977	1	326	63.7073	62.4854	55.1629	460	71.9157	65.4874	64.4748	357	68.0715	61.082	60.6674	265	79.4053	76.4684	39.0245	370
ccmI	BOV_0606	c-type cytochrome biogenesis protein CcmI	46.5913	-0.756196	6.35251e-07	2.17124e-06	0.00201057	95.1977	0.11145	0.455926	0.517392	1	58.7471	-0.590247	9.01306e-05	0.000197141	0.285263	95.1977	0.867645	7.6138e-09	2.95499e-08	2.40977e-05	58.7471	0.165949	0.273179	0.404734	1	95.1977	-0.701697	2.51545e-06	7.51485e-06	0.0079614	541	42.1217	41.3139	91.5433	749	46.6536	42.4834	104.982	667	50.6711	45.4683	113.348	422	50.3795	48.5161	62.1446	635
ccmE	BOV_0607	cytochrome c maturation protein CcmE	48.8073	-0.790771	5.41423e-08	2.08214e-07	0.000171361	168.2	0.845866	9.26622e-10	3.16712e-09	2.93276e-06	46.5869	-1.01997	2.16849e-12	1.01829e-11	6.86326e-09	168.2	1.63664	1.43266e-31	4.31328e-30	4.53437e-28	48.8073	-0.229197	0.11887	0.213599	1	168.2	-1.86583	1.21682e-40	6.08607e-39	3.85124e-37	295	52.4399	51.4342	49.9174	323	45.9343	41.8284	45.2725	295	51.1667	45.913	50.1313	195	53.1504	51.1846	28.7161	270
BOV_RS03040	BOV_0608	heme lyase CcmF/NrfE family subunit	83.2017	-1.50314	1.08818e-19	1.61695e-18	3.4441e-16	96.2786	-0.802893	1.06916e-06	2.7158e-06	0.00338389	83.2017	-1.68865	1.84127e-24	2.15042e-23	5.82763e-21	96.2786	0.700251	2.34083e-05	5.94506e-05	0.0740873	53.3563	-0.185501	0.264974	0.395335	1	96.2786	-0.885752	8.61735e-08	3.04355e-07	0.000272739	1941	86.2593	84.6049	328.439	2253	80.1006	72.9407	315.786	2366	102.594	92.0595	402.07	795	54.1726	52.169	117.073	1323
BOV_RS03045	BOV_0609	cytochrome c-type biogenesis protein CcmH	19.805	-0.499259	0.0104681	0.0181444	1	29.951	-0.0451509	0.809786	0.83932	1	18.3409	-0.781734	6.30075e-05	0.000140535	0.199419	29.951	0.454109	0.0154202	0.0257919	1	19.805	-0.282474	0.147998	0.253919	1	29.951	-0.736583	8.79562e-05	0.000213088	0.278381	72	13.3624	13.1061	12.1832	113	16.7774	15.2777	15.8384	105	19.0137	17.0614	17.8433	77	21.9116	21.1012	11.3392	105
BOV_RS03050	BOV_0610	DegQ family serine endoprotease	128.521	-0.866456	1.10887e-09	5.42437e-09	3.50957e-06	341.458	0.384324	0.00656983	0.0105712	1	203.25	-0.376503	0.00788639	0.0128662	1	341.458	1.25078	1.06703e-18	1.16921e-17	3.37716e-15	203.25	0.489953	0.000559208	0.00263652	1	341.458	-0.760827	7.08897e-08	2.52097e-07	0.000224366	2441	140.137	137.449	413.045	3012	138.336	125.97	422.17	2430	136.118	122.142	412.946	1607	141.46	136.228	236.65	2225
BOV_RS03055	BOV_0611	response regulator transcription factor	52.515	-0.29164	0.0300239	0.0474443	1	98.5066	0.448347	0.000615969	0.00114075	1	73.4721	0.0116083	0.930029	0.942536	1	98.5066	0.739987	1.20666e-08	4.5744e-08	3.81909e-05	73.4721	0.303249	0.0207521	0.0545858	1	98.5066	-0.436738	0.000617581	0.00132626	1	297	37.1358	36.4236	50.2558	406	40.6122	36.982	56.906	298	36.3562	32.6232	50.6411	270	51.7645	49.85	39.7608	433
BOV_RS03060	BOV_0612	HAMP domain-containing histidine kinase	39.9554	-0.592843	2.2391e-05	6.13572e-05	0.0708676	57.0199	-0.239196	0.083629	0.111073	1	46.4872	-0.542567	9.46113e-05	0.000206087	0.299445	57.0199	0.353647	0.0106961	0.0183657	1	46.4872	0.0502765	0.718086	0.800714	1	57.0199	-0.303371	0.0275688	0.0442728	1	579	36.4296	35.7309	97.9734	720	36.2412	33.0017	100.917	558	34.2559	30.7386	94.8246	419	40.4223	38.9273	61.7029	650
BOV_RS03065	BOV_0613	bifunctional [glutamine synthetase] adenylyltransferase/[glutamine synthetase]-adenylyl-L-tyrosine phosphorylase	14.501	-0.972473	3.0971e-10	1.62022e-09	9.80233e-07	14.501	-1.15357	7.1185e-14	3.5039e-13	2.25301e-10	14.501	-1.04465	1.1087e-11	4.88045e-11	3.50905e-08	13.5399	-0.181094	0.244648	0.305293	1	14.4682	-0.0721771	0.642247	0.739429	1	14.4682	0.108917	0.482137	0.554976	1	459	13.7647	13.5007	77.668	633	15.1863	13.8288	88.7229	616	18.0243	16.1736	104.681	315	14.4842	13.9485	46.3876	444
BOV_RS03070	BOV_0614	O-antigen ligase family protein	88.4009	1.55353	3.19177e-26	9.23724e-25	1.01019e-22	94.3848	1.49458	1.8845e-24	1.95556e-23	5.96446e-21	101.799	1.58303	3.01626e-27	4.02804e-26	9.54645e-24	94.3848	-0.0589478	0.679107	0.736332	1	101.799	0.0294962	0.83596	0.887257	1	101.799	0.0884439	0.534113	0.604042	1	485	20.3291	19.9392	82.0675	504	16.9005	15.3899	70.6419	395	16.1547	14.4959	67.1249	1490	95.7622	92.2203	219.421	2058
BOV_RS03075	BOV_0615	PAS-domain containing protein	39.0937	-0.225039	0.153408	0.201971	1	25.0278	-1.2228	1.52651e-14	7.90735e-14	4.83139e-11	32.6694	-0.646108	4.27638e-05	9.73724e-05	0.135348	39.0937	-0.997764	3.18026e-10	1.47634e-09	1.00655e-06	39.0937	-0.421069	0.00747542	0.0233607	1	32.6694	0.576695	0.00028399	0.00063723	0.898827	742	27.9278	27.3921	125.555	749	22.5532	20.5373	104.982	824	30.2611	27.154	140.028	763	44.0341	42.4054	112.361	936
pepN	BOV_0616	aminopeptidase N	106.658	-0.00855371	0.952417	0.960306	1	71.1736	-0.734322	3.18175e-07	8.57771e-07	0.00100702	88.3828	-0.455519	0.00149657	0.00272849	1	106.658	-0.725769	4.09329e-07	1.29656e-06	0.00129553	106.658	-0.446966	0.00179021	0.00703548	1	88.3828	0.278803	0.0518864	0.0781446	1	2002	66.8283	65.5466	338.761	2393	63.9048	58.1925	335.409	1818	59.2128	53.1329	308.945	2307	118.08	113.713	339.734	3133
BOV_RS03085	BOV_0617	DMT family transporter	18.2979	-0.780998	1.9914e-05	5.48546e-05	0.0630279	17.1918	-1.83525	5.31237e-22	4.69655e-21	1.68137e-18	17.1918	-1.09766	2.199e-09	7.76767e-09	6.95983e-06	18.2979	-1.05426	4.0785e-08	1.45708e-07	0.000129084	18.2979	-0.316659	0.0875231	0.16863	1	16.535	0.737597	0.000127314	0.000301836	0.40295	187	17.2441	16.9134	31.6425	272	20.066	18.2724	38.1242	203	18.265	16.3896	34.4971	132	18.664	17.9737	19.4386	191
BOV_RS03090	BOV_0618	MFS transporter	31.9131	0.260218	0.0819672	0.116324	1	32.2947	0.115146	0.439828	0.500739	1	57.3973	0.930606	2.36037e-10	9.13271e-10	7.47056e-07	32.2947	-0.145072	0.317392	0.381764	1	57.3973	0.670387	2.69552e-06	2.40816e-05	0.00853131	57.3973	0.81546	9.97637e-09	3.90615e-08	3.15752e-05	220	15.4938	15.1966	37.2265	297	16.7334	15.2377	41.6283	217	14.9114	13.3804	36.8762	300	32.3957	31.1975	44.1787	452
BOV_RS03095	BOV_0619	uracil-DNA glycosylase	390.104	-0.511768	0.0143973	0.0242251	1	887.307	0.520339	0.0127162	0.0195753	1	592.427	-0.0721056	0.730015	0.770166	1	887.307	1.03211	7.73191e-07	2.37864e-06	0.00244715	592.427	0.439662	0.0353611	0.0844975	1	887.307	-0.592444	0.00452082	0.00835961	1	3477	352.582	345.82	588.348	3339	270.873	246.661	468.003	3718	367.866	330.095	631.824	2446	380.315	366.249	360.203	4402
BOV_RS03100	BOV_0620	electron transfer flavoprotein-ubiquinone oxidoreductase	155.072	-0.0962117	0.50381	0.569486	1	123.492	-0.590374	4.16086e-05	8.8681e-05	0.131691	143.802	-0.376171	0.00895776	0.014465	1	155.072	-0.494162	0.000587731	0.00123145	1	155.072	-0.27996	0.0512939	0.111824	1	143.802	0.214202	0.136259	0.183953	1	1833	95.9029	94.0636	310.164	2418	101.209	92.1624	338.913	1904	97.199	87.2188	323.559	1921	154.109	148.409	282.891	3181
BOV_RS03105	BOV_0621	endonuclease/exonuclease/phosphatase family protein	33.116	-0.419672	0.0346107	0.0540418	1	97.0189	0.952946	1.0142e-06	2.5845e-06	0.00320994	54.0674	0.124919	0.524548	0.582524	1	97.0189	1.37262	1.76e-12	1.06806e-11	5.57041e-09	54.0674	0.544591	0.0054654	0.0178285	1	97.0189	-0.828027	1.65736e-05	4.44207e-05	0.0524555	334	30.5135	29.9283	56.5166	348	25.4343	23.1608	48.7766	253	22.5523	20.2367	42.994	258	36.1408	34.8041	37.9936	355
BOV_RS03110	BOV_0622	AMP nucleosidase	726.157	0.16912	0.322992	0.388207	1	507.852	-0.496556	0.0037203	0.00618747	1	645.366	-0.171074	0.317457	0.380299	1	726.157	-0.665676	9.96754e-05	0.000233454	0.315473	726.157	-0.340194	0.0466784	0.103677	1	645.366	0.325482	0.0570938	0.0850374	1	6977	410.941	403.06	1180.59	7843	369.562	336.528	1099.3	6357	365.332	327.821	1080.29	8331	752.384	724.557	1226.84	12610
BOV_RS03125	BOV_0624	glutathione S-transferase N-terminal domain-containing protein	211.801	0.729211	1.36054e-05	3.82087e-05	0.0430612	172.221	0.289599	0.0843158	0.111891	1	132.688	-0.127845	0.4475	0.508925	1	211.801	-0.439612	0.00807347	0.0141286	1	211.801	-0.857056	2.64e-07	3.09213e-06	0.00083556	172.221	-0.417444	0.0122431	0.0211274	1	574	71.468	70.0974	97.1273	697	69.4268	63.221	97.6933	696	84.5541	75.8723	118.276	1231	235.012	226.32	181.28	1534
BOV_RS03130	BOV_0625	DUF2147 domain-containing protein	581.193	1.7992	5.35263e-23	1.17646e-21	1.69411e-19	323.746	0.809231	9.62506e-06	2.19003e-05	0.0304633	1010.37	2.43273	7.02776e-41	2.64796e-39	2.22429e-37	581.193	-0.989967	3.0031e-08	1.08792e-07	9.50482e-05	1010.37	0.633534	0.000357121	0.00178261	1	1010.37	1.6235	7.97507e-20	8.9604e-19	2.52411e-16	435	127.091	124.654	73.6069	404	94.4285	85.9877	56.6257	256	72.9781	65.4848	43.5038	1426	638.82	615.193	209.996	1621
BOV_RS03135		hypothetical protein	21.4329	-0.821774	0.00766188	0.0136312	1	20.295	-1.32579	2.10254e-05	4.6148e-05	0.0665454	42.2593	-0.00243916	0.993441	0.994069	1	21.4329	-0.504015	0.110541	0.153099	1	42.2593	0.819335	0.00650127	0.0207319	1	42.2593	1.32335	1.40139e-05	3.80202e-05	0.0443539	39	14.3854	14.1095	6.59924	126	37.1812	33.8577	17.6605	40	14.3961	12.9179	6.79746	40	22.623	21.7863	5.89049	52
BOV_RS03140	BOV_0626	sel1 repeat family protein	33.1884	2.24113	2.25359e-11	1.3664e-10	7.1326e-08	31.2542	1.98384	3.12637e-09	1.01176e-08	9.89497e-06	14.3684	0.861144	0.0134925	0.0212035	1	33.1884	-0.257285	0.321231	0.385502	1	33.1884	-1.37998	6.22856e-07	6.61785e-06	0.00197134	31.2542	-1.1227	4.93056e-05	0.000124004	0.156052	18	6.17621	6.05776	3.0458	12	3.29402	2.99957	1.68195	9	3.01313	2.70375	1.52943	73	38.4065	36.986	10.7501	106
BOV_RS03145	BOV_0627	YitT family protein	31.4896	2.2464	1.75585e-19	2.56095e-18	5.55725e-16	126.929	4.09245	6.25621e-63	8.25038e-61	1.98009e-59	56.3032	2.91374	2.4596e-32	4.83519e-31	7.78465e-29	126.929	1.84604	1.06622e-18	1.16921e-17	3.37457e-15	56.3032	0.667338	0.00157143	0.00630903	1	126.929	-1.1787	1.03112e-08	4.0222e-08	3.26351e-05	36	4.1335	4.05422	6.09161	36	3.30683	3.01124	5.04585	38	4.2572	3.82008	6.45759	177	31.1617	30.0091	26.0654	221
BOV_RS03150	BOV_0628	hypothetical protein	700.857	0.212657	0.095365	0.133435	1	390.521	-0.777911	1.17591e-09	3.98476e-09	3.72177e-06	466.159	-0.548642	1.74919e-05	4.17509e-05	0.0553617	700.857	-0.990568	7.9166e-15	6.10681e-14	2.5056e-11	700.857	-0.761298	2.27817e-09	4.03426e-08	7.2104e-06	466.159	0.22927	0.0726858	0.105425	1	2722	370.149	363.05	460.593	3225	350.843	319.482	452.024	2638	350.017	314.078	448.293	3709	773.352	744.749	546.195	5107
BOV_RS03155	BOV_0629	DUF423 domain-containing protein	160.507	-1.21256	5.53187e-14	4.52412e-13	1.75084e-10	160.507	-1.43574	4.90737e-19	3.52996e-18	1.55318e-15	160.507	-1.10795	4.72405e-12	2.16377e-11	1.49516e-08	125.974	-0.223176	0.170419	0.222701	1	153.144	0.104618	0.518425	0.639084	1	153.144	0.327794	0.0427625	0.0661379	1	677	159.818	156.753	114.556	939	177.337	161.485	131.613	790	181.966	163.282	134.25	337	121.983	117.472	49.6274	588
BOV_RS03160	BOV_0630	pyridoxal phosphate-dependent aminotransferase	97.6394	1.06227	4.11044e-11	2.39587e-10	1.30095e-07	105.082	1.0272	1.60654e-10	5.85122e-10	5.08471e-07	75.4838	0.512369	0.00149645	0.00272849	1	105.082	-0.0350654	0.823112	0.861448	1	97.6394	-0.549897	0.000484774	0.00233744	1	105.082	-0.514832	0.00106285	0.00219727	1	367	28.6499	28.1004	62.1006	418	26.1052	23.7717	58.588	367	27.9543	25.084	62.3667	861	103.06	99.2486	126.793	1179
BOV_RS03165	BOV_0631	site-specific integrase	44.8868	0.248674	0.0941552	0.132151	1	49.8956	0.255983	0.0827133	0.110132	1	54.4618	0.359028	0.0147864	0.0231106	1	49.8956	0.00730819	0.959446	0.971032	1	54.4618	0.110353	0.441819	0.571981	1	54.4618	0.103045	0.469315	0.54223	1	241	23.0148	22.5734	40.7799	265	20.2456	18.4359	37.1431	254	23.6673	21.2372	43.1639	340	49.7853	47.9439	50.0691	487
BOV_RS03170	BOV_0632	porin	13.6299	-0.999908	0.000255439	0.00058883	0.808463	13.6299	-1.15414	2.3004e-05	5.04558e-05	0.0728077	23.1654	-0.280882	0.296325	0.357419	1	12.5901	-0.154235	0.57527	0.642157	1	23.1654	0.719026	0.00812137	0.0248827	1	23.1654	0.873261	0.00126143	0.00257858	1	138	11.0657	10.8535	23.3512	263	16.8714	15.3633	36.8628	209	16.3521	14.6731	35.5167	44	5.40985	5.20976	6.47954	189
BOV_RS03175			739.415	-2.49951	3.78319e-11	2.22561e-10	1.19738e-07	739.415	-5.36569	2.36395e-41	7.55748e-40	7.4819e-38	739.415	-2.99281	2.73068e-15	1.5829e-14	8.64261e-12	235.639	-2.86618	9.26591e-13	5.75823e-12	2.93266e-09	235.639	-0.493301	0.196434	0.316286	1	183.975	2.37288	3.5866e-09	1.4869e-08	1.13516e-05	1136	1105.11	1083.92	192.224	817	635.836	579	114.513	652	618.873	555.328	110.799	83	123.805	119.226	12.2228	225
BOV_RS03180	BOV_0634	porin	6667.91	-0.697843	0.000139327	0.000336875	0.44097	6001.9	-0.983577	7.91196e-08	2.26209e-07	0.000250414	8511.64	-0.510725	0.00530286	0.0089132	1	6667.91	-0.285734	0.118824	0.163475	1	8511.64	0.187117	0.307042	0.440854	1	8511.64	0.472852	0.00984461	0.0172086	1	68069	5458.21	5353.52	11518	110063	7060.52	6429.4	15426.7	83855	6560.77	5887.13	14250	61324	7539.86	7260.99	9030.71	76753
BOV_RS03185	BOV_0635	hypothetical protein	31.232	0.0398154	0.852872	0.885029	1	39.536	0.228153	0.282848	0.337816	1	53.8554	0.671752	0.00145416	0.00266344	1	39.536	0.188338	0.367116	0.434348	1	53.8554	0.631936	0.00230673	0.00878682	1	53.8554	0.443599	0.0304956	0.0485548	1	134	18.4773	18.123	22.6743	133	14.6717	13.3602	18.6416	155	20.8541	18.7129	26.3402	157	33.1945	31.9668	23.1202	230
BOV_RS03190	BOV_0636	hypothetical protein	4.11381	1.05372	0.115342	0.157149	1	6.82481	1.5546	0.0156159	0.0236103	1	7.51156	1.66684	0.00927287	0.0149433	1	6.82481	0.500876	0.315545	0.380002	1	7.51156	0.613114	0.216437	#N/A	1	7.51156	0.112238	0.807262	0.841786	1	1	0.483747	0.47447	0.169211	4	1.54801	1.40964	0.56065	3	1.41601	1.27061	0.50981	4	2.96695	2.85722	0.589049	6
BOV_RS03195	BOV_0637	endonuclease	148.369	-0.68546	4.4573e-06	1.35258e-05	0.0141074	157.296	-0.741772	6.43087e-07	1.6877e-06	0.00203537	131.488	-1.16504	7.22813e-15	4.08519e-14	2.2877e-11	157.296	-0.0563115	0.706068	0.760249	1	148.369	-0.479579	0.00139118	0.00569172	1	157.296	-0.423267	0.0046854	0.00864332	1	1087	146.465	143.656	183.933	1173	126.444	115.141	164.411	1150	151.192	135.668	195.427	711	146.895	141.462	104.703	1164
BOV_RS03200	BOV_0638	lytic transglycosylase domain-containing protein	527.561	0.272902	0.155287	0.20419	1	1457.35	1.57958	1.86851e-16	1.11162e-15	5.91384e-13	1010.54	1.04344	5.44856e-08	1.69722e-07	0.000172447	1457.35	1.30668	9.59923e-12	5.39261e-11	3.03816e-08	1010.54	0.770542	5.90221e-05	0.000376804	0.186805	1457.35	-0.536137	0.00516753	0.00945399	1	6550	281.751	276.347	1108.33	7877	271.069	246.839	1104.06	5166	216.822	194.559	877.892	7660	505.225	486.539	1128.03	10761
BOV_RS03205	BOV_0640	4-hydroxy-tetrahydrodipicolinate synthase	31.6126	0.728711	0.00046057	0.00102655	1	52.4438	1.2927	3.09428e-10	1.09668e-09	9.79339e-07	27.393	0.342563	0.10046	0.134385	1	52.4438	0.563988	0.00425085	0.00780917	1	31.6126	-0.386148	0.0541852	0.116391	1	52.4438	-0.950136	1.5596e-06	4.78842e-06	0.00493612	115	11.5425	11.3211	19.4593	124	9.95674	9.06674	17.3802	125	12.2416	10.9846	21.2421	224	34.4732	33.1981	32.9867	292
smpB	BOV_0641	SsrA-binding protein SmpB	159.528	0.482342	0.00460601	0.00852537	1	203.185	0.670124	7.68726e-05	0.000158813	0.243302	138.152	0.0955872	0.574954	0.629446	1	203.185	0.187782	0.260574	0.322442	1	159.528	-0.386755	0.0212528	0.0557067	1	203.185	-0.574537	0.00058707	0.00126424	1	353	65.5128	64.2563	59.7316	402	59.6859	54.3507	56.3454	427	77.3223	69.383	72.5629	576	163.91	157.848	84.823	867
BOV_RS03215	BOV_0642	uracil-DNA glycosylase	48.2369	0.550063	0.000474067	0.00105367	1	30.5503	-0.272947	0.0886567	0.116965	1	45.3119	0.270302	0.086035	0.116817	1	48.2369	-0.82301	7.85563e-08	2.72487e-07	0.000248631	48.2369	-0.279761	0.0626084	0.13007	1	45.3119	0.543249	0.000395246	0.000869261	1	149	19.6285	19.252	25.2125	172	18.1269	16.5066	24.108	165	21.2085	19.0308	28.0395	226	45.65	43.9616	33.2813	352
BOV_RS03220	BOV_0643	NYN domain-containing protein	112.481	1.26961	8.08043e-14	6.55758e-13	2.55746e-10	71.1711	0.466449	0.00646838	0.0104132	1	131.815	1.32739	4.56929e-15	2.61515e-14	1.44618e-11	112.481	-0.803163	9.3127e-07	2.82847e-06	0.00294747	131.815	0.0577787	0.720823	0.802863	1	131.815	0.860942	1.29302e-07	4.50522e-07	0.00040924	173	26.6347	26.1239	29.2736	232	28.5749	26.0206	32.5177	178	26.7391	23.9936	30.2487	536	126.531	121.852	78.9325	611
BOV_RS03225	BOV_0644	DNA-directed RNA polymerase subunit omega	600.503	1.47935	2.73194e-22	5.54269e-21	8.6466e-19	577.191	1.27268	6.44905e-17	3.94802e-16	2.04112e-13	477.605	0.98108	1.2524e-10	5.01751e-10	3.96384e-07	600.503	-0.206671	0.166975	0.218568	1	600.503	-0.498275	0.0008778	0.00383318	1	577.191	-0.291604	0.0514352	0.077578	1	603	132.789	130.242	102.034	689	121.383	110.533	96.572	586	125.912	112.983	99.5828	2025	683.755	658.466	298.206	2433
BOV_RS03230	BOV_0645	bifunctional (p)ppGpp synthetase/guanosine-3',5'-bis(diphosphate) 3'-pyrophosphohydrolase	86.6414	0.429858	0.00459868	0.00852537	1	112.957	0.657011	1.41485e-05	3.16242e-05	0.0447798	84.6226	0.21793	0.15067	0.193143	1	112.957	0.227152	0.130686	0.177309	1	86.6414	-0.211929	0.159364	0.269825	1	112.957	-0.439081	0.00347301	0.0065951	1	956	37.5635	36.8431	161.766	1194	37.5325	34.1776	167.354	1005	38.5301	34.5739	170.786	1520	91.5765	88.1895	223.839	2062
pyrE	BOV_0646	orotate phosphoribosyltransferase	100.161	0.925564	1.2501e-08	5.3323e-08	3.95656e-05	171.724	1.56065	2.941e-22	2.66712e-21	9.30826e-19	112.004	0.914512	1.64732e-08	5.32017e-08	5.21377e-05	171.724	0.635089	3.98616e-05	9.83379e-05	0.126162	112.004	-0.011052	0.943438	0.959384	1	171.724	-0.646141	2.70718e-05	7.03097e-05	0.0856824	191	29.2028	28.6427	32.3194	242	29.6006	26.9547	33.9193	229	34.1627	30.6549	38.9155	466	109.247	105.206	68.6242	578
BOV_RS03240	BOV_0647	helix-turn-helix domain-containing protein	376.438	-0.900626	1.10492e-06	3.63899e-06	0.00349707	580.49	-0.382158	0.0384031	0.0545783	1	376.438	-1.78196	6.49284e-22	6.34254e-21	2.05498e-18	580.49	0.518468	0.00500775	0.00906054	1	366.828	-0.88133	1.99051e-06	1.83906e-05	0.00629996	580.49	-1.3998	3.93826e-14	2.68408e-13	1.24646e-10	3249	380.45	373.153	549.768	3659	342.772	312.132	512.855	4331	494.836	444.027	735.995	2137	383.693	369.502	314.699	3486
hemN_2			79.759	-0.367373	0.0140953	0.0237675	1	107.634	-0.0893064	0.548783	0.605946	1	62.5453	-0.885862	3.55568e-09	1.22992e-08	1.12537e-05	107.634	0.278066	0.0615816	0.0909354	1	79.759	-0.518489	0.000540641	0.00257758	1	107.634	-0.796555	9.27543e-08	3.26482e-07	0.000293567	850	56.3647	55.2837	143.83	965	51.193	46.617	135.257	1160	75.0536	67.3473	197.126	847	86.1199	82.9347	124.731	1255
BOV_RS03250	BOV_0649	MFS transporter	24.317	-0.0651201	0.717061	0.768761	1	13.9195	-1.10032	2.22191e-09	7.29495e-09	7.03234e-06	21.7759	-0.397235	0.0273191	0.0408047	1	24.317	-1.0352	1.23631e-08	4.67185e-08	3.91291e-05	24.317	-0.332115	0.0617034	0.128459	1	21.7759	0.70309	0.000112727	0.000268485	0.356782	201	14.6812	14.3997	34.0115	275	16.0692	14.6328	38.5447	199	14.1823	12.7261	33.8174	229	25.6469	24.6983	33.723	336
BOV_RS03255	BOV_0650	helix-turn-helix transcriptional regulator	235.241	-1.82503	1.30091e-32	7.09892e-31	4.11737e-29	235.241	-2.05653	5.34425e-41	1.69146e-39	1.69146e-37	235.241	-2.42449	7.96303e-56	7.63727e-54	2.5203e-52	120.428	-0.231502	0.134514	0.181676	1	120.428	-0.599461	0.000113909	0.000668831	0.360521	114.701	-0.367959	0.0177822	0.0296625	1	2677	282.123	276.712	452.979	2772	233.71	212.82	388.531	2343	240.928	216.19	398.161	724	116.993	112.666	106.618	1125
BOV_RS03260	BOV_0651	DUF2062 domain-containing protein	362.995	-0.258154	0.103281	0.142869	1	441.27	-0.13544	0.391911	0.451876	1	400.933	-0.287635	0.06921	0.0959061	1	441.27	0.122714	0.437398	0.506865	1	400.933	-0.0294813	0.852091	0.8967	1	441.27	-0.152195	0.334969	0.407669	1	1544	237.298	232.747	261.262	2148	264.105	240.497	301.069	1754	263.028	236.021	298.069	1506	354.898	341.772	221.777	2065
BOV_RS03265	BOV_0652	holo-ACP synthase	112.638	-0.554952	4.84864e-05	0.000126304	0.153459	131.126	-0.492749	0.000273547	0.000530826	0.865777	130.402	-0.520215	0.000124318	0.000267119	0.393467	131.126	0.0622025	0.646487	0.706646	1	130.402	0.0347372	0.79808	0.858694	1	131.126	-0.0274653	0.838294	0.868543	1	524	114.537	112.34	88.6668	536	93.729	85.3508	75.1271	400	85.31	76.5506	67.9746	351	117.64	113.289	51.689	490
lepB	BOV_0653	signal peptidase I	358.315	0.54449	0.000890598	0.00189432	1	374.896	0.457951	0.00516439	0.00844718	1	398.861	0.521169	0.00145774	0.00266845	1	374.896	-0.086539	0.595405	0.660827	1	398.861	-0.0233212	0.886197	0.921622	1	398.861	0.0632178	0.697867	0.750376	1	1329	150.256	147.375	224.882	1556	140.738	128.158	218.093	1291	142.416	127.793	219.388	2236	387.625	373.288	329.278	2806
BOV_RS03275	BOV_0654	ribonuclease III	56.3299	0.444753	0.00328208	0.0062766	1	69.4116	0.588346	8.57249e-05	0.000175839	0.271319	106.515	1.19702	7.15622e-16	4.42372e-15	2.26495e-12	69.4116	0.143593	0.320064	0.38425	1	106.515	0.752263	1.41839e-07	1.75091e-06	0.00044892	106.515	0.60867	1.66478e-05	4.45811e-05	0.0526904	208	26.1182	25.6173	35.196	246	24.7121	22.5032	34.48	180	22.0535	19.7891	30.5886	320	61.6116	59.3328	47.1239	393
era	BOV_0656	GTPase Era	74.6882	1.105	1.23897e-10	6.87086e-10	3.92133e-07	68.7354	0.828729	1.38703e-06	3.49798e-06	0.00438996	71.5123	0.877139	3.21953e-07	9.26347e-07	0.00101898	74.6882	-0.276267	0.0956584	0.134958	1	74.6882	-0.227857	0.169234	0.281427	1	71.5123	0.0484105	0.770184	0.812085	1	250	23.6447	23.1912	42.3028	253	19.1429	17.4318	35.4611	200	18.4565	16.5614	33.9873	553	80.1957	77.2296	81.436	658
recO	BOV_0658	DNA repair protein RecO	42.5705	0.276413	0.0536405	0.0800812	1	47.9381	0.285312	0.0442933	0.0622782	1	54.3006	0.452124	0.00137307	0.00253103	1	47.9381	0.00889863	0.947984	0.960686	1	54.3006	0.175711	0.195709	0.315403	1	54.3006	0.166812	0.214342	0.277063	1	174	20.7036	20.3065	29.4428	217	20.6562	18.8098	30.4153	182	21.1297	18.9602	30.9285	235	42.8742	41.2885	34.6066	333
BOV_RS03290	BOV_0657	tyrosine phosphatase family protein	23.2221	-0.246444	0.189391	0.24278	1	37.9879	0.320841	0.0760543	0.10217	1	25.9465	-0.240453	0.194206	0.244983	1	37.9879	0.567285	0.00141073	0.00279175	1	25.9465	0.00599174	0.973756	0.980015	1	37.9879	-0.561293	0.00133763	0.00272716	1	81	14.06	13.7903	13.7061	109	15.1363	13.7833	15.2777	113	19.1383	17.1732	19.2028	103	27.4138	26.3998	15.168	150
BOV_RS03295	BOV_0659	HD family hydrolase	46.9707	0.416547	0.00865612	0.0152119	1	106.547	1.44657	6.47514e-21	5.22802e-20	2.04938e-17	47.9167	0.277933	0.0786619	0.107637	1	106.547	1.03002	2.72059e-12	1.6193e-11	8.61068e-09	47.9167	-0.138615	0.359793	0.494767	1	106.547	-1.16863	1.61201e-15	1.26553e-14	5.10202e-12	146	20.8128	20.4137	24.7049	200	22.8088	20.77	28.0325	130	18.082	16.2254	22.0918	247	53.9892	51.9924	36.3738	344
BOV_RS03300	BOV_0660	folate-binding protein YgfZ	136.365	0.497395	0.00165567	0.00334196	1	281.912	1.39225	8.11644e-19	5.73405e-18	2.56885e-15	126.694	0.215904	0.172112	0.218857	1	281.912	0.894858	8.70029e-09	3.35567e-08	2.75364e-05	136.365	-0.281491	0.0720234	0.144875	1	281.912	-1.17635	3.91353e-14	2.6731e-13	1.23863e-10	605	56.3176	55.2375	102.373	795	59.204	53.9119	111.429	612	55.5861	49.8786	104.001	999	142.589	137.315	147.115	1497
BOV_RS03305	BOV_0661	dihydroorotase	4783.24	-0.138868	0.434083	0.499772	1	2917.85	-2.15868	5.41042e-34	1.1416e-32	1.7124e-30	4881.7	-0.278914	0.116159	0.153057	1	4783.24	-2.01981	5.67376e-30	1.51675e-28	1.79574e-26	4881.7	-0.140046	0.430167	0.561569	1	4881.7	1.87977	3.49906e-26	6.82426e-25	1.10745e-22	55299	3666.96	3596.63	9357.22	55350	2936.3	2673.83	7758	42769	2767.21	2483.08	7268.02	49709	5054.23	4867.3	7320.26	77091
BOV_RS03310	BOV_0662	hypothetical protein	61.1782	0.566205	0.000345698	0.000784326	1	96.5614	1.0585	1.26245e-11	5.12919e-11	3.99564e-08	181.087	1.96034	1.21955e-36	3.35642e-35	3.85989e-33	96.5614	0.492297	0.0011259	0.00225982	1	181.087	1.39414	1.37665e-20	1.24107e-18	4.35711e-17	181.087	0.901839	1.05459e-09	4.61905e-09	3.33778e-06	226	26.1527	25.6511	38.2418	282	26.1067	23.7731	39.5258	184	20.7755	18.6423	31.2683	349	61.9249	59.6346	51.3945	507
BOV_RS03315	BOV_0663	hypothetical protein	488.13	0.813396	7.31829e-07	2.47197e-06	0.00231624	231.517	-0.410747	0.0131903	0.0202361	1	655.827	1.07429	5.31798e-11	2.20885e-10	1.68314e-07	488.13	-1.22414	6.53976e-14	4.58819e-13	2.06983e-10	655.827	0.260891	0.105701	0.195074	1	655.827	1.48503	7.28531e-20	8.21518e-19	2.3058e-16	662	227.147	222.791	112.018	513	140.819	128.232	71.9034	374	125.212	112.356	63.5563	946	497.706	479.298	139.31	1329
BOV_RS03320	BOV_0665	TIGR02301 family protein	50.0394	-1.26297	2.16258e-16	2.28153e-15	6.84458e-13	104.382	0.0403214	0.778632	0.813592	1	51.864	-0.990182	3.12601e-11	1.32447e-10	9.89381e-08	104.382	1.30329	3.40276e-18	3.54093e-17	1.07697e-14	51.864	0.272786	0.0789831	0.155509	1	104.382	-1.0305	1.21038e-12	7.01565e-12	3.83084e-09	231	53.2538	52.2324	39.0878	292	53.8537	49.0399	40.9275	242	54.4351	48.8458	41.1246	107	37.8228	36.4239	15.7571	156
BOV_RS03325	BOV_0666	NUDIX domain-containing protein	24.9344	-0.43965	0.125358	0.169049	1	65.7568	0.825698	0.00316015	0.00531733	1	43.9437	0.213244	0.449206	0.510682	1	65.7568	1.26535	5.887e-06	1.64169e-05	0.0186324	43.9437	0.652894	0.0203153	0.0535798	1	65.7568	-0.612454	0.0254566	0.0411203	1	92	18.3432	17.9914	15.5674	141	22.4906	20.4802	19.7629	99	19.2596	17.2821	16.8237	81	24.763	23.8471	11.9282	143
BOV_RS03330	BOV_0667	SOS response-associated peptidase	12.1236	-0.224272	0.255034	0.315799	1	15.8415	-0.0189767	0.921234	0.933036	1	12.7028	-0.341399	0.0806218	0.109939	1	15.8415	0.205295	0.274629	0.337678	1	12.7028	-0.117127	0.540749	0.658177	1	15.8415	-0.322423	0.0833629	0.118909	1	56	6.36385	6.2418	9.47584	100	9.09131	8.27867	14.0163	89	9.86842	8.85515	15.1244	63	10.9775	10.5715	9.27752	113
BOV_RS03335	BOV_0668	LysE/ArgO family amino acid transporter	360.669	-1.93405	1.48487e-12	1.03797e-11	4.69961e-09	360.669	-2.24918	1.89631e-16	1.12605e-15	6.00183e-13	360.669	-2.16931	2.06289e-15	1.22267e-14	6.52904e-12	172.723	-0.315134	0.250237	0.311266	1	172.723	-0.235262	0.39062	0.52655	1	163.807	0.079872	0.77071	0.812363	1	2110	303.722	297.897	357.036	3515	404.776	368.594	492.671	3297	463.062	415.515	560.281	644	142.139	136.882	94.8368	1376
BOV_RS03340		hypothetical protein	63137.4	-1.81874	8.13012e-20	1.22532e-18	2.57318e-16	63137.4	-1.95617	1.12472e-22	1.04391e-21	3.55973e-19	63137.4	-2.44374	1.85421e-34	4.28363e-33	5.86857e-31	32527.2	-0.137433	0.49117	0.560382	1	32183.5	-0.625	0.00174414	0.0068726	1	32527.2	-0.487567	0.0145943	0.0248527	1	154871	81607.6	80042.4	26205.9	138028	58186.5	52985.3	19346.4	122215	62836.3	56384.4	20768.8	37861	30590.3	29458.9	5575.49	70594
cysS	BOV_0670	cysteine--tRNA ligase	43.6644	0.454981	0.0036358	0.00687003	1	44.2345	0.32814	0.0355291	0.0508132	1	27.286	-0.394034	0.0126734	0.0200056	1	44.2345	-0.126842	0.407076	0.477617	1	43.6644	-0.849015	4.32709e-08	6.01547e-07	0.000136953	44.2345	-0.722174	3.01583e-06	8.88982e-06	0.0095451	292	16.9951	16.6691	49.4097	419	19.5096	17.7657	58.7281	347	19.7059	17.6825	58.968	532	47.4771	45.7211	78.3435	719
cimA	BOV_0671	citramalate synthase	192.726	0.401303	0.00641505	0.0115296	1	80.2387	-1.36213	4.71277e-20	3.5942e-19	1.49159e-16	147.583	-0.149785	0.309492	0.371884	1	192.726	-1.76343	8.97717e-33	2.89981e-31	2.84127e-29	192.726	-0.551088	0.000173059	0.000964139	0.547731	147.583	1.21235	2.65119e-16	2.20411e-15	8.39102e-13	1680	92.1458	90.3785	284.275	2015	88.417	80.5136	282.428	1454	77.8137	69.8239	247.088	2381	200.243	192.837	350.631	3455
rarD	BOV_0672	EamA family transporter RarD	2.10841	-1.55412	0.00145033	0.00296148	1	2.10841	-1.27437	0.00669613	0.0107635	1	3.43258	-0.325192	0.470893	0.532657	1	1.77085	0.279758	0.574866	0.642119	1	3.43258	1.22893	0.0106113	0.03098	1	3.43258	0.949174	0.0401873	0.0625293	1	19	1.80859	1.7739	3.21502	44	3.35069	3.05118	6.16715	18	1.6718	1.50014	3.05886	11	1.6055	1.54612	1.61988	9
BOV_RS03365	BOV_0673	M23 family metallopeptidase	259.115	0.0211159	0.872113	0.900861	1	141.05	-1.04304	2.24507e-15	1.23576e-14	7.10564e-12	231.88	-0.312266	0.0173091	0.0267759	1	259.115	-1.06416	5.37879e-16	4.71176e-15	1.70239e-12	259.115	-0.333382	0.0109026	0.031706	1	231.88	0.730776	2.64934e-08	9.91024e-08	8.38515e-05	3467	177	173.606	586.656	3443	140.622	128.052	482.58	2718	135.393	121.491	461.888	3314	259.421	249.826	488.027	5003
rsmA	BOV_0674	16S rRNA (adenine(1518)-N(6)/adenine(1519)-N(6))- dimethyltransferase RsmA	28.2693	0.39201	0.0370791	0.0575271	1	45.563	0.915422	7.16024e-07	1.86827e-06	0.00226622	44.387	0.863167	3.04481e-06	7.92503e-06	0.00963684	45.563	0.523413	0.00325429	0.00608291	1	44.387	0.471158	0.00816787	0.0249994	1	45.563	-0.0522551	0.764707	0.807958	1	127	13.5292	13.2697	21.4898	156	13.295	12.1066	21.8654	108	11.2258	10.0732	18.3531	165	26.9516	25.9548	24.2983	234
pdxA	BOV_0675	4-hydroxythreonine-4-phosphate dehydrogenase PdxA	80.7981	0.595738	1.84035e-05	5.10091e-05	0.0582471	103.306	0.795401	8.68429e-09	2.68941e-08	2.74858e-05	117.644	0.965893	2.59149e-12	1.21332e-11	8.20207e-09	103.306	0.199664	0.138663	0.186306	1	117.644	0.370156	0.00596999	0.0192424	1	117.644	0.170492	0.202386	0.263144	1	379	32.5109	31.8874	64.1311	450	30.8814	28.121	63.0732	371	31.052	27.8636	63.0465	653	85.8885	82.7119	96.1622	863
BOV_RS03380	BOV_0676	peptidylprolyl isomerase	668.605	0.69969	2.12608e-06	6.7156e-06	0.00672903	920.947	1.00812	8.10029e-12	3.33386e-11	2.56374e-08	625.261	0.426546	0.00384932	0.00663929	1	920.947	0.30843	0.0358776	0.0558797	1	668.605	-0.273144	0.0633593	0.130989	1	920.947	-0.581574	7.60363e-05	0.00018566	0.240655	2795	258.547	253.588	472.946	2973	220.012	200.346	416.703	2767	249.742	224.099	470.214	4990	707.767	681.59	734.838	6812
BOV_RS03385	BOV_0677	LPS-assembly protein LptD	333.166	0.934238	1.97331e-08	8.06916e-08	6.24553e-05	323.56	0.744913	7.56683e-06	1.74301e-05	0.023949	458.837	1.226	1.68787e-13	8.58859e-13	5.3421e-10	333.166	-0.189326	0.253913	0.315332	1	458.837	0.291766	0.0785931	0.1552	1	458.837	0.481092	0.00372456	0.00702547	1	2670	99.3542	97.4488	451.794	3994	118.899	108.271	559.809	2456	89.1721	80.0161	417.364	6010	342.911	330.228	885.046	8242
lptG	BOV_0678	LPS export ABC transporter permease LptG	302.087	1.27886	1.02569e-17	1.23434e-16	3.24632e-14	298.889	1.11936	6.13008e-14	3.03626e-13	1.94017e-10	412.86	1.56103	1.09203e-25	1.3554e-24	3.45626e-22	302.087	-0.159505	0.279353	0.342401	1	412.86	0.282165	0.0553956	0.118138	1	412.86	0.44167	0.00269932	0.00522834	1	925	75.194	73.7519	156.521	1272	82.7224	75.3281	178.287	774	61.3915	55.0879	131.531	2396	298.649	287.603	352.84	3318
lptF	BOV_0679	LPS export ABC transporter permease LptF	273.632	1.88023	3.25506e-30	1.43087e-28	1.03023e-26	261.546	1.66527	4.58881e-24	4.70019e-23	1.45236e-20	385.61	2.20863	3.80506e-41	1.46866e-39	1.2043e-37	273.632	-0.214962	0.184335	0.238375	1	385.61	0.328403	0.0423167	0.0967766	1	385.61	0.543365	0.000778919	0.00164427	1	668	48.9125	47.9744	113.033	841	49.2645	44.8609	117.877	458	32.7216	29.3618	77.8309	2431	272.936	262.841	357.994	3237
BOV_RS03400	BOV_0680	leucyl aminopeptidase	192.162	-0.482379	0.000700185	0.00150857	1	270.842	-0.141532	0.318955	0.376255	1	234.401	-0.369377	0.00934733	0.0150403	1	270.842	0.340847	0.0163878	0.0273365	1	234.401	0.113002	0.426526	0.559486	1	270.842	-0.227845	0.108128	0.150294	1	2648	156.905	153.896	448.072	3675	174.209	158.637	515.098	2469	142.747	128.09	419.573	2316	210.421	202.639	341.059	3003
BOV_RS03405	BOV_0681	DNA polymerase III subunit chi	242.693	0.951714	1.56267e-08	6.55949e-08	4.94586e-05	185.326	0.400535	0.0175619	0.0263679	1	233.798	0.728062	1.50957e-05	3.63606e-05	0.0477779	242.693	-0.551178	0.000864503	0.00176022	1	242.693	-0.223651	0.175351	0.288853	1	233.798	0.327527	0.047672	0.0726798	1	507	99.739	97.8261	85.7902	400	62.9523	57.3252	56.065	318	61.0393	54.7719	54.0398	855	257.902	248.364	125.909	1301
BOV_RS03410	BOV_0682	hypothetical protein	180.216	-0.45172	0.000902131	0.00191756	1	169.24	-0.702361	2.41606e-07	6.62637e-07	0.000764683	322.697	0.220135	0.102709	0.137104	1	180.216	-0.250641	0.0652162	0.0957102	1	322.697	0.671855	6.25953e-07	6.62709e-06	0.00198114	322.697	0.922496	7.59887e-12	4.07683e-11	2.40504e-08	904	141.892	139.171	152.967	1117	140.261	127.724	156.562	1015	155.447	139.486	172.486	783	188.445	181.475	115.306	1221
BOV_RS03415	BOV_0683	ABC-F family ATP-binding cassette domain-containing protein	15.5284	0.215083	0.16522	0.21546	1	19.2841	0.369884	0.0156208	0.0236103	1	13.738	-0.127708	0.411224	0.473799	1	19.2841	0.154801	0.295743	0.360071	1	15.5284	-0.342791	0.0227883	0.0586971	1	19.2841	-0.497592	0.000805236	0.0016952	1	181	8.50486	8.34175	30.6273	188	7.0671	6.43539	26.3506	178	8.16083	7.32289	30.2487	236	17.0033	16.3744	34.7539	333
BOV_RS03420	BOV_0684	DinB family protein	16.2264	1.58459	5.4429e-08	2.09063e-07	0.000172268	19.3053	1.66635	7.51402e-09	2.33614e-08	2.37819e-05	16.0576	1.39452	1.62643e-06	4.35872e-06	0.00514764	19.3053	0.0817673	0.731411	0.781836	1	16.2264	-0.190067	0.430714	0.56176	1	19.3053	-0.271834	0.252198	0.319994	1	27	4.65925	4.56989	4.56871	22	3.03717	2.76569	3.08358	11	1.85213	1.66195	1.8693	66	17.4634	16.8175	9.7193	85
ndk	BOV_0685	nucleoside-diphosphate kinase	30.9366	0.464709	0.0612021	0.0900534	1	57.8655	1.20242	7.34452e-07	1.90849e-06	0.00232454	23.5607	-0.100709	0.687853	0.734004	1	57.8655	0.737715	0.00150134	0.00295973	1	30.9366	-0.565418	0.0187627	0.0499723	1	57.8655	-1.30313	2.92824e-08	1.09009e-07	9.26788e-05	65	13.6032	13.3424	10.9987	76	12.7244	11.587	10.6524	64	13.0688	11.7269	10.8759	102	32.7312	31.5206	15.0207	115
BOV_RS03430	BOV_0686	META domain-containing protein	889.868	-0.431563	0.0015807	0.00320084	1	711.4	-0.911586	2.53395e-11	9.8768e-11	8.01996e-08	938.492	-0.523159	0.000127535	0.000273659	0.403647	889.868	-0.480023	0.000442444	0.000945567	1	938.492	-0.0915953	0.502325	0.625018	1	938.492	0.388428	0.00445734	0.00824715	1	7346	808.843	793.331	1243.03	7471	658.092	599.267	1047.15	6177	663.616	595.477	1049.7	5420	915.05	881.206	798.161	8220
BOV_RS03435	BOV_0687	molybdenum cofactor biosynthesis protein MoaE	194.948	0.391775	0.00739785	0.0131837	1	224.826	0.443377	0.00234942	0.00401723	1	300.813	0.853797	4.1961e-09	1.44355e-08	1.32806e-05	224.826	0.0516019	0.719449	0.770909	1	300.813	0.462022	0.00125364	0.00517996	1	300.813	0.41042	0.00401697	0.00751304	1	563	101.301	99.358	95.266	526	75.7155	68.9475	73.7255	489	85.8497	77.0348	83.099	810	223.471	215.206	119.282	979
moaD	BOV_0688	molybdopterin converting factor subunit 1	791.871	1.16428	5.37652e-12	3.53777e-11	1.70167e-08	955.523	1.27831	3.40902e-14	1.72633e-13	1.07895e-10	1004.59	1.33647	2.23687e-15	1.31593e-14	7.0797e-12	955.523	0.114036	0.493286	0.562027	1	1004.59	0.172193	0.300863	0.433891	1	1004.59	0.0581572	0.726373	0.772721	1	701	240.529	235.916	118.617	590	161.956	147.479	82.6959	669	223.976	200.979	113.688	1596	839.682	808.626	235.03	2163
pgsA	BOV_0689	CDP-diacylglycerol--glycerol-3-phosphate 3-phosphatidyltransferase	825.734	0.403734	0.00335497	0.00639282	1	643.297	-0.0997924	0.4687	0.529609	1	959.817	0.453	0.000989165	0.00186796	1	825.734	-0.503526	0.00024455	0.000541678	0.774	959.817	0.0492659	0.719332	0.801503	1	959.817	0.552792	5.582e-05	0.000139034	0.17667	2423	366.663	359.631	409.999	3123	378.077	344.282	437.728	2427	358.351	321.557	412.436	3779	876.845	844.414	556.504	5203
uvrC	BOV_0690	excinuclease ABC subunit UvrC	27.6567	0.987793	1.81962e-12	1.2602e-11	5.7591e-09	36.4513	1.2382	4.69569e-19	3.39312e-18	1.48619e-15	28.077	0.838011	2.05807e-09	7.31067e-09	6.5138e-06	36.4513	0.250406	0.0558064	0.0831198	1	28.077	-0.149783	0.256468	0.38613	1	36.4513	-0.400189	0.00217779	0.00429328	1	216	9.2241	9.04719	36.5497	219	7.48185	6.81307	30.6956	194	8.08346	7.25347	32.9677	449	29.4001	28.3127	66.1207	649
BOV_RS03455	BOV_0691	SDR family oxidoreductase	100.489	0.648169	0.00010674	0.00026311	0.337833	131.241	0.895143	7.60502e-08	2.18222e-07	0.000240699	75.2468	0.0639123	0.703427	0.747096	1	131.241	0.246974	0.130844	0.177415	1	100.489	-0.584257	0.00039489	0.00193861	1	131.241	-0.831231	4.06866e-07	1.34365e-06	0.00128773	399	43.1279	42.3008	67.5153	359	31.0438	28.2689	50.3184	377	39.7606	35.678	64.0661	637	105.574	101.669	93.806	933
BOV_RS03460	BOV_0692	porin family protein	51321.6	-2.21606	2.48361e-24	6.00048e-23	7.86063e-21	51321.6	-2.36302	1.92716e-27	2.49978e-26	6.09947e-24	51321.6	-2.33862	6.52763e-27	8.57259e-26	2.06599e-23	20248.9	-0.146958	0.499715	0.567625	1	20800	-0.122563	0.573506	0.685145	1	20800	0.0243955	0.91079	0.929065	1	334081	48803.2	47867.3	56530.3	574893	67186	61180.4	80578.5	351190	50057	44917.2	59680	100330	22472.9	21641.8	14774.8	166431
BOV_RS03465	BOV_0693	glutathione S-transferase	143.945	-0.123548	0.326086	0.391378	1	186.677	0.0992418	0.426709	0.487558	1	145.41	-0.280978	0.0252521	0.0379682	1	186.677	0.22279	0.0722234	0.104608	1	145.41	-0.15743	0.206606	0.32799	1	186.677	-0.38022	0.00211277	0.00417305	1	624	92.0668	90.3011	105.588	810	95.6088	87.0626	113.532	619	89.1116	79.9618	105.191	686	155.194	149.454	101.022	994
BOV_RS03470	BOV_0694	ribonuclease T(2)	85.303	0.362727	0.00624846	0.0112622	1	130.73	0.829647	2.29435e-10	8.25186e-10	7.26163e-07	111.217	0.573571	1.27396e-05	3.09684e-05	0.0403209	130.73	0.46692	0.000242277	0.000537028	0.766807	111.217	0.210844	0.0989685	0.185293	1	130.73	-0.256076	0.0420021	0.0651243	1	271	34.7688	34.102	45.8563	380	39.0031	35.5167	53.2618	348	43.5637	39.0907	59.1379	447	87.9347	84.6823	65.8262	613
BOV_RS03475	BOV_0695	phage portal protein	880.322	0.204146	0.189521	0.242848	1	1238.62	0.554355	0.000360922	0.000688973	1	771.729	-0.167932	0.280587	0.340121	1	1238.62	0.350209	0.0239295	0.0386486	1	880.322	-0.372078	0.0165879	0.0450265	1	1238.62	-0.722287	3.21778e-06	9.46712e-06	0.0101843	2340	439.809	431.374	395.955	2566	385.833	351.345	359.657	2891	530.179	475.741	491.287	3180	916.448	882.552	468.294	4866
BOV_RS03480	BOV_0696	23S rRNA (adenine(2030)-N(6))-methyltransferase RlmJ	29.8096	0.525191	0.00335144	0.00638994	1	20.8932	-0.142814	0.430621	0.491605	1	25.8866	0.143127	0.425613	0.487537	1	29.8096	-0.668005	0.000119391	0.000276292	0.377872	29.8096	-0.382063	0.0263279	0.0661533	1	25.8866	0.285941	0.10082	0.141148	1	104	10.546	10.3438	17.598	144	11.6819	10.6377	20.1834	146	14.4455	12.9623	24.8107	202	31.4079	30.2462	29.747	295
BOV_RS03485	BOV_0697	DMT family transporter	29.7186	0.518305	0.00302987	0.00582484	1	18.9206	-0.293568	0.0993899	0.129987	1	27.7006	0.238166	0.173312	0.220206	1	29.7186	-0.811874	1.86134e-06	5.48671e-06	0.00589114	29.7186	-0.28014	0.0932131	0.177133	1	27.7006	0.531734	0.00180153	0.00359726	1	99	10.3594	10.1607	16.7519	154	12.8918	11.7395	21.585	132	13.4772	12.0934	22.4316	186	29.8431	28.7393	27.3908	267
BOV_RS03490	BOV_0698	molybdopterin oxidoreductase family protein	64.6018	0.739283	1.60496e-08	6.69485e-08	5.0797e-05	45.1941	0.0702388	0.592981	0.648733	1	63.9566	0.549116	2.67008e-05	6.20841e-05	0.0845081	64.6018	-0.669044	2.06998e-07	6.86525e-07	0.000655149	64.6018	-0.190166	0.137867	0.240559	1	63.9566	0.478878	0.000199264	0.000456702	0.630671	616	25.6379	25.1462	104.234	626	20.8435	18.9804	87.7418	553	22.457	20.1512	93.9749	1031	65.795	63.3615	151.827	1518
BOV_RS03495	BOV_0699	DUF992 domain-containing protein	1933.95	-1.44497	5.61432e-15	5.13565e-14	1.77693e-11	1933.95	-2.57288	6.82943e-44	2.63599e-42	2.16151e-40	1933.95	-1.83464	3.48242e-23	3.68624e-22	1.10219e-19	1300.25	-1.1279	1.15166e-09	4.98087e-09	3.64499e-06	1300.25	-0.389662	0.0352938	0.0844044	1	1128.41	0.738243	6.79072e-05	0.000167526	0.214926	10911	1839.82	1804.53	1846.27	16041	2163.9	1970.47	2248.35	13729	2258.78	2026.86	2333.06	5488	1418.92	1366.44	808.175	7662
BOV_RS03500	BOV_0700	phosphoribosylglycinamide formyltransferase	6.98563	-0.18567	0.486105	0.552631	1	11.1566	0.361924	0.153209	0.193963	1	9.25321	0.0946646	0.712924	0.754398	1	11.1566	0.547593	0.0256221	0.0411679	1	9.25321	0.280334	0.260935	0.39068	1	11.1566	-0.267259	0.255897	0.324015	1	31	4.44061	4.35545	5.24555	43	4.9277	4.48722	6.02699	31	4.3328	3.88791	5.26803	38	8.34635	8.03766	5.59596	50
BOV_RS03505	BOV_0701	phosphoribosylformylglycinamidine cyclo-ligase	26.7773	0.245568	0.184131	0.236419	1	27.1909	0.122044	0.507588	0.566872	1	23.1644	-0.128784	0.487266	0.548044	1	27.1909	-0.123524	0.492144	0.56108	1	26.7773	-0.374353	0.0386778	0.090461	1	27.1909	-0.250829	0.164258	0.218018	1	161	13.1969	12.9438	27.243	166	10.8855	9.91248	23.267	199	15.9156	14.2815	33.8174	236	29.6613	28.5642	34.7539	285
BOV_RS03510	BOV_0703	AI-2E family transporter	56.5791	0.725046	5.29938e-06	1.57785e-05	0.0167725	58.3157	0.607397	0.000132177	0.000265951	0.418341	55.3096	0.515045	0.00121008	0.00224891	1	58.3157	-0.117649	0.447265	0.517525	1	56.5791	-0.210001	0.175582	0.289074	1	58.3157	-0.0923519	0.550465	0.619822	1	280	19.9575	19.5747	47.3792	364	20.756	18.9007	51.0192	285	19.8207	17.7855	48.4319	528	57.7051	55.5708	77.7544	774
BOV_RS03515	BOV_0704	hypothetical protein	45.0296	-0.394674	0.00817134	0.0144455	1	45.3141	-0.550632	0.000210892	0.000414837	0.667472	47.846	-0.488162	0.00100566	0.00189573	1	45.3141	-0.155959	0.292194	0.355891	1	47.846	-0.0934887	0.5273	0.645562	1	47.846	0.0624699	0.671414	0.728501	1	263	32.8846	32.2539	44.5026	317	31.7096	28.8751	44.4315	336	40.9922	36.7832	57.0987	228	43.7123	42.0955	33.5758	362
BOV_RS03520	BOV_0706	NAD-dependent epimerase/dehydratase family protein	6.7266	-0.0260208	0.904438	0.925192	1	9.19892	0.2621	0.208106	0.256986	1	6.62264	-0.222786	0.301951	0.363651	1	9.19892	0.288121	0.143478	0.192026	1	6.7266	-0.196765	0.33707	0.471676	1	9.19892	-0.484887	0.0133356	0.0228727	1	31	3.14353	3.08324	5.24555	53	4.29958	3.91525	7.42862	47	4.65028	4.17279	7.98702	44	6.84132	6.58829	6.47954	62
BOV_RS03525	BOV_0705	hypothetical protein	79.9817	0.886856	3.3041e-07	1.16843e-06	0.00104575	172.89	1.84115	9.0132e-27	1.10999e-25	2.85268e-23	60.4666	0.30817	0.0773265	0.105993	1	172.89	0.954298	1.04707e-08	4.00859e-08	3.31397e-05	79.9817	-0.578686	0.000635231	0.0029074	1	172.89	-1.53298	5.65636e-20	6.49643e-19	1.79024e-16	246	27.7065	27.1752	41.626	315	28.3826	25.8456	44.1512	184	20.2204	18.1442	31.2683	461	79.6123	76.6677	67.8879	659
BOV_RS03530	BOV_0707	SDR family oxidoreductase	51.7429	0.686901	3.42071e-06	1.05317e-05	0.0108266	73.1139	1.03147	1.43314e-12	6.33502e-12	4.53588e-09	56.2817	0.628517	1.92643e-05	4.56374e-05	0.0609715	73.1139	0.344574	0.012108	0.0206302	1	56.2817	-0.0583834	0.674094	0.765431	1	73.1139	-0.402957	0.0031422	0.00601108	1	143	17.9563	17.6119	24.1972	187	18.7852	17.1061	26.2104	166	20.3383	18.25	28.2095	272	52.3699	50.4329	40.0553	401
BOV_RS03540	BOV_0710	L-lactate permease	574.546	0.77047	4.78972e-05	0.000124872	0.151595	606.067	0.699445	0.000223016	0.000436516	0.705847	484.013	0.343222	0.0701519	0.0969991	1	606.067	-0.0710252	0.70739	0.761062	1	574.546	-0.427248	0.0239831	0.0611393	1	606.067	-0.356223	0.0597805	0.0885711	1	3228	170.706	167.432	546.214	5333	225.621	205.454	747.487	3844	198.346	177.98	653.236	7770	630.039	606.736	1144.23	10412
BOV_RS03545			0	#N/A	#N/A	#N/A	#N/A	0	#N/A	#N/A	#N/A	#N/A	0	#N/A	#N/A	#N/A	#N/A	0	#N/A	#N/A	#N/A	#N/A	0	#N/A	#N/A	#N/A	#N/A	0	#N/A	#N/A	#N/A	#N/A	0	0	0	0	0	0	0	0	0	0	0	0	0	0	0	0	0
BOV_RS03550	BOV_0712	ETC complex I subunit	1234.1	1.12883	1.01472e-13	8.19057e-13	3.21158e-10	1504.19	1.25486	1.25387e-16	7.55901e-16	3.96848e-13	986.277	0.621311	4.28408e-05	9.74775e-05	0.135591	1504.19	0.126036	0.401874	0.472229	1	1234.1	-0.507516	0.000752449	0.00336116	1	1504.19	-0.633551	2.54409e-05	6.64635e-05	0.0805204	1141	330.091	323.76	193.07	1293	299.255	272.505	181.23	1315	371.193	333.079	223.467	2955	1310.8	1262.32	435.16	4322
BOV_RS03555			0.751757	-1.37771	0.407229	0.472984	1	0.751757	-1.58131	0.337429	0.395394	1	0.751757	-3.48135	0.184704	0.233741	1	0.375172	-0.203593	0.912146	#N/A	1	0.355051	-2.10363	0.444713	#N/A	1	0.375172	-1.90004	0.488689	#N/A	1	2	2.29937	2.25527	0.338423	0	0	0	0	0	0	0	0	0	0	0	0	0
BOV_RS03560	BOV_0714	hypothetical protein	33.4119	0.621737	0.00239846	0.00468588	1	40.9655	0.757971	0.000183622	0.000363	0.581162	30.6386	0.319417	0.119235	0.156589	1	40.9655	0.136234	0.478957	0.548669	1	33.4119	-0.30232	0.120928	0.216723	1	40.9655	-0.438555	0.0228286	0.0370831	1	100	14.979	14.6917	16.9211	73	8.74781	7.96587	10.2319	104	15.1999	13.6392	17.6734	160	36.748	35.3889	23.5619	233
BOV_RS03565	BOV_0715	exonuclease domain-containing protein	142.228	1.29621	3.46947e-13	2.58983e-12	1.09809e-09	90.7897	0.507963	0.00455817	0.00750604	1	96.1209	0.553882	0.00197562	0.0035447	1	142.228	-0.788245	5.62516e-06	1.57433e-05	0.0178036	142.228	-0.742325	1.89763e-05	0.000140434	0.06006	96.1209	0.0459193	0.792427	0.830455	1	314	45.4201	44.549	53.1324	260	30.0875	27.3981	36.4423	196	27.663	24.8226	33.3076	661	146.606	141.184	97.3403	1016
BOV_RS03570	BOV_0716	AAA family ATPase	88.6746	0.911653	2.89863e-09	1.33345e-08	9.17416e-06	81.8901	0.64287	2.80458e-05	6.11751e-05	0.0887651	121.566	1.18896	5.43255e-15	3.0869e-14	1.7194e-11	88.6746	-0.268783	0.065184	0.0957081	1	121.566	0.277302	0.0546819	0.117035	1	121.566	0.546085	0.000153194	0.000356916	0.48486	179	29.0222	28.4656	30.2888	211	27.3687	24.9223	29.5743	174	27.5265	24.7002	29.569	349	86.763	83.554	51.3945	584
BOV_RS03575	BOV_0717	GNAT family N-acetyltransferase	198.14	1.3722	2.76449e-17	3.18167e-16	8.7496e-14	178.868	1.07915	2.92458e-11	1.13296e-10	9.25628e-08	208.868	1.27541	3.73559e-15	2.14966e-14	1.18231e-11	198.14	-0.293053	0.0677556	0.0990152	1	208.868	-0.0967929	0.546102	0.662313	1	208.868	0.19626	0.220981	0.284577	1	1005	57.9221	56.8112	170.057	827	38.131	34.7226	115.914	710	39.9266	35.827	120.655	2368	209.263	201.523	348.717	3382
BOV_RS03580	BOV_0718	helix-turn-helix domain-containing protein	304.731	2.23092	2.35405e-31	1.14624e-29	7.45056e-28	156.335	1.11716	6.03393e-09	1.8927e-08	1.90974e-05	236.507	1.69228	1.0593e-18	8.13758e-18	3.35268e-15	304.731	-1.11376	3.09815e-09	1.28269e-08	9.80564e-06	304.731	-0.538638	0.00407244	0.0140388	1	236.507	0.575121	0.00223009	0.00438246	1	489	54.4517	53.4074	82.7444	335	29.843	27.1754	46.9545	288	31.2911	28.0782	48.9417	1893	323.21	311.256	278.767	2723
BOV_RS03585		TnsA endonuclease N-terminal domain-containing protein	9.08797	-0.496434	0.0362617	0.0564526	1	14.564	0.0469639	0.836562	0.860767	1	17.554	0.297819	0.187237	0.236664	1	14.564	0.543398	0.016912	0.0281503	1	17.554	0.794253	0.00043213	0.00210752	1	17.554	0.250855	0.244937	0.312443	1	65	7.82881	7.67866	10.9987	72	6.9376	6.31747	10.0917	68	7.99128	7.17076	11.5557	54	9.97259	9.60375	7.95216	84
BOV_RS03600	BOV_0723	Mu transposase C-terminal domain-containing protein	4.28058	-0.762417	0.000201539	0.000473902	0.637872	4.00207	-1.14505	2.97116e-08	8.8381e-08	9.40374e-05	6.30526	-0.371435	0.0606396	0.0851861	1	4.28058	-0.382632	0.0680103	0.0992471	1	6.30526	0.390982	0.0519986	0.112917	1	6.30526	0.773614	0.000135312	0.00031764	0.428263	101	4.53863	4.45158	17.0903	119	4.27804	3.89564	16.6793	93	4.07767	3.65898	15.8041	65	4.47867	4.31302	9.57204	106
BOV_RS03615	BOV_0726	TniB family NTP-binding protein	7.85306	-0.00985172	0.970447	0.975377	1	10.0024	0.226236	0.381665	0.441671	1	8.44239	-0.0335173	0.898333	0.916282	1	10.0024	0.236088	0.341445	0.406926	1	8.44239	-0.0236656	0.925194	0.947488	1	10.0024	-0.259753	0.287711	0.357449	1	39	5.04015	4.94349	6.59924	45	4.6525	4.23662	6.30732	31	3.909	3.50764	5.26803	51	10.106	9.73226	7.51037	55
BOV_RS03630	BOV_0728	hypothetical protein	48.1683	0.371077	0.0957066	0.133736	1	108.451	1.38391	8.50462e-11	3.16672e-10	2.69171e-07	58.5229	0.472079	0.0312952	0.0462848	1	108.451	1.01283	3.58343e-07	1.14441e-06	0.00113416	58.5229	0.101002	0.622997	0.723144	1	108.451	-0.911833	2.94852e-06	8.70795e-06	0.00933205	51	22.8021	22.3648	8.62978	62	22.1764	20.1941	8.69008	49	21.376	19.1811	8.32689	67	45.9316	44.2327	9.86657	114
BOV_RS03635	BOV_0729	ImmA/IrrE family metallo-endopeptidase	82.6201	0.927649	4.17709e-10	2.14271e-09	1.32205e-06	137.528	1.51812	7.65534e-25	8.26933e-24	2.42291e-21	94.7344	0.950794	1.36119e-10	5.43273e-10	4.30815e-07	137.528	0.590468	4.05471e-05	9.98703e-05	0.128332	94.7344	0.0231451	0.872718	0.911051	1	137.528	-0.567323	7.66495e-05	0.000186863	0.242596	414	28.0196	27.4822	70.0535	399	21.6038	19.6727	55.9249	415	27.4054	24.5914	70.5237	887	92.0487	88.6442	130.622	1157
BOV_RS03640	BOV_0730	hypothetical protein	13.036	-0.63721	0.000369534	0.000832438	1	22.1852	-0.0166387	0.92386	0.934513	1	18.8057	-0.278879	0.111694	0.148037	1	22.1852	0.620571	0.000392343	0.000844899	1	18.8057	0.358331	0.0420695	0.0964923	1	22.1852	-0.26224	0.125901	0.171462	1	168	10.4587	10.2582	28.4275	270	13.4471	12.2451	37.8439	192	11.6626	10.4651	32.6278	150	14.3184	13.7888	22.0893	222
btpB	BOV_0731	TIR domain-containing translocated effector BtpB	35.9736	-0.135331	0.346953	0.413288	1	50.2808	0.224565	0.111518	0.144951	1	39.094	-0.152126	0.286372	0.346471	1	50.2808	0.359896	0.00955037	0.0165174	1	39.094	-0.0167944	0.904834	0.934356	1	50.2808	-0.376691	0.00619778	0.0111805	1	240	24.1709	23.7073	40.6107	269	21.6734	19.7361	37.7037	232	22.7979	20.457	39.4253	302	46.6358	44.911	44.4732	308
BOV_RS03650		SH3 domain-containing protein	4043.8	-2.38072	1.98276e-22	4.04868e-21	6.27545e-19	4043.8	-4.88099	2.83643e-88	1.28247e-85	8.97731e-85	4043.8	-2.77632	6.55596e-30	1.05865e-28	2.07496e-26	1422.21	-2.50027	2.0428e-24	3.57894e-23	6.46547e-21	1422.21	-0.395595	0.105695	0.195074	1	1215.11	2.10467	9.23419e-18	8.70371e-17	2.92262e-14	22596	3906.89	3831.96	3823.5	39552	5470.95	4981.92	5543.71	21915	3697.15	3317.53	3724.16	5084	1347.84	1297.99	748.681	8021
BOV_RS03655		hypothetical protein	4457.66	-1.65375	1.61417e-13	1.26456e-12	5.10884e-10	4457.66	-3.10601	1.50204e-43	5.72766e-42	4.75396e-40	4457.66	-2.24338	1.4468e-23	1.60671e-22	4.57913e-20	2577.42	-1.45226	1.00355e-10	4.95545e-10	3.17625e-07	2577.42	-0.589629	0.0085858	0.0259054	1	1953.95	0.862635	0.000123027	0.000292119	0.389381	12939	4600.14	4511.91	2189.43	20150	5731.12	5218.83	2824.28	11701	4059	3642.23	1988.43	4665	2543.04	2448.99	686.978	7824
BOV_RS03660	BOV_0734	cystathionine beta-lyase	136.07	1.15659	9.40431e-12	5.96486e-11	2.97646e-08	125.538	0.898131	1.20037e-07	3.39429e-07	0.000379918	104.744	0.602463	0.000393561	0.000788367	1	136.07	-0.258457	0.121571	0.166748	1	136.07	-0.554125	0.000922713	0.00398414	1	125.538	-0.295667	0.0770342	0.110799	1	574	43.4306	42.5976	97.1273	518	31.3551	28.5523	72.6042	450	33.2217	29.8106	76.4715	1374	159.405	153.509	202.338	1611
lpxE	BOV_0735	lipid A 1-phosphatase LpxE	64.9744	0.914604	2.94706e-06	9.13559e-06	0.00932744	113.073	1.55657	1.01862e-15	5.76733e-15	3.22394e-12	47.3647	0.291319	0.138457	0.179376	1	113.073	0.641961	0.000640517	0.00133305	1	64.9744	-0.623285	0.00108705	0.00461998	1	113.073	-1.26525	2.19453e-11	1.12298e-10	6.9457e-08	145	16.7138	16.3933	24.5356	228	21.0251	19.1457	31.9571	204	22.9437	20.5879	34.6671	473	83.5991	80.5071	69.655	534
BOV_RS03670	BOV_0736	amino acid ABC transporter substrate-binding protein	876.949	2.49767	1.75973e-36	1.46567e-34	5.56953e-33	500.127	1.54151	7.19732e-15	3.82206e-14	2.27795e-11	800.492	2.19331	1.62249e-28	2.30277e-27	5.13518e-25	876.949	-0.956164	1.17956e-06	3.54097e-06	0.00373331	876.949	-0.304359	0.121734	0.217566	1	800.492	0.651805	0.0009254	0.00193113	1	1238	106.197	104.16	209.484	1387	95.1833	86.6752	194.406	872	72.9847	65.4908	148.185	7671	1008.96	971.643	1129.65	9110
BOV_RS03675	BOV_0737	amino acid ABC transporter permease	96.1463	1.28952	3.48805e-19	4.90653e-18	1.10397e-15	86.1944	0.990201	6.24353e-12	2.6104e-11	1.97608e-08	138.886	1.6564	6.66e-31	1.18421e-29	2.10789e-27	96.1463	-0.299321	0.0311601	0.0492244	1	138.886	0.366881	0.00790061	0.0244074	1	138.886	0.666202	1.41204e-06	4.38752e-06	0.00446911	300	22.2426	21.8161	50.7634	389	23.0733	21.0108	54.5232	329	23.8005	21.3567	55.9091	1040	118.231	113.858	153.153	1134
BOV_RS03680	BOV_0738	amino acid ABC transporter permease	164.716	0.681065	3.60374e-05	9.61706e-05	0.114058	108.924	-0.0569766	0.730227	0.772192	1	200.841	0.798535	1.22379e-06	3.31619e-06	0.0038733	164.716	-0.738041	6.67089e-06	1.847e-05	0.0211134	200.841	0.117471	0.471688	0.598727	1	200.841	0.855512	1.7033e-07	5.82996e-07	0.000539096	740	56.5709	55.4859	125.216	1121	68.5585	62.4302	157.122	750	55.9433	50.1991	127.452	1689	197.981	190.658	248.726	1967
BOV_RS03685	BOV_0739	amino acid ABC transporter ATP-binding protein	711.537	0.715944	2.57159e-08	1.04347e-07	8.13907e-05	448.443	-0.0932509	0.469016	0.529777	1	646.213	0.406291	0.00157947	0.0028697	1	711.537	-0.809195	2.6965e-10	1.26503e-09	8.53442e-07	711.537	-0.309652	0.0155022	0.042782	1	646.213	0.499542	9.68927e-05	0.000233099	0.306665	2300	271.479	266.272	389.186	2623	247.686	225.546	367.646	2151	247.727	222.291	365.534	4437	803.026	773.326	653.402	5873
BOV_RS03690	BOV_0740	FAD-binding protein	145.313	-0.236246	0.111962	0.15322	1	312.914	0.722111	1.04184e-06	2.64853e-06	0.00329742	137.199	-0.484211	0.00112126	0.00209987	1	312.914	0.958357	8.44357e-11	4.21634e-10	2.67239e-07	145.313	-0.247965	0.0946477	0.179116	1	312.914	-1.20632	2.9943e-16	2.4695e-15	9.47695e-13	1483	108.859	106.771	250.94	1474	86.5594	78.8221	206.6	1492	106.86	95.8881	253.545	1512	170.179	163.885	222.66	1759
BOV_RS03695	BOV_0741	zinc-finger domain-containing protein	1468.16	1.33383	2.6595e-12	1.82588e-11	8.4173e-09	2472.16	1.92303	5.74782e-24	5.84947e-23	1.81919e-20	1022.55	0.628915	0.000983696	0.00185985	1	2472.16	0.589197	0.00184978	0.00358734	1	1468.16	-0.704916	0.000201499	0.0010959	0.637745	2472.16	-1.29411	8.36983e-12	4.47497e-11	2.64905e-08	1155	400.97	393.279	195.439	883	245.236	223.315	123.764	1143	387.169	347.416	194.237	3029	1612.36	1552.72	446.057	4099
BOV_RS03700	BOV_0742	RNA degradosome polyphosphate kinase	158.341	0.0304795	0.814272	0.853908	1	182.852	0.0895082	0.489723	0.549441	1	193.726	0.151501	0.242288	0.299664	1	182.852	0.0590287	0.647906	0.707948	1	193.726	0.121022	0.349077	0.485282	1	193.726	0.0619932	0.631036	0.695642	1	2496	98.599	96.708	422.352	2987	94.3968	85.959	418.666	2122	81.7897	73.3917	360.605	2768	167.659	161.458	407.622	4073
ppx	BOV_0743	exopolyphosphatase	51.9789	0.118314	0.415505	0.481712	1	57.8485	0.122099	0.39895	0.458741	1	77.242	0.521982	0.000294929	0.000604175	0.93345	57.8485	0.00378549	0.978909	0.985904	1	77.242	0.403668	0.00465435	0.015717	1	77.242	0.399882	0.00488405	0.0089618	1	499	28.7033	28.1528	84.4365	648	29.8195	27.154	90.8254	465	26.0981	23.4184	79.0205	628	55.3889	53.3403	92.4806	897
rnd	BOV_0744	ribonuclease D	98.0646	0.755861	2.46374e-07	8.89138e-07	0.000779774	169.45	1.38345	1.93164e-21	1.6303e-20	6.11363e-18	78.6405	0.263546	0.0726365	0.100172	1	169.45	0.627588	1.08022e-05	2.88277e-05	0.0341891	98.0646	-0.492315	0.000626925	0.00287381	1	169.45	-1.1199	4.75691e-15	3.58909e-14	1.50556e-11	494	37.7649	37.0406	83.5904	505	30.885	28.1242	70.7821	458	34.1627	30.6549	77.8309	935	109.599	105.545	137.69	1208
aspS	BOV_0745	aspartate--tRNA ligase	38.6746	-0.306406	0.0370585	0.0575271	1	56.6843	0.08324	0.56771	0.623889	1	26.3748	-1.02278	5.09609e-12	2.32744e-11	1.61291e-08	56.6843	0.389646	0.00728572	0.0128589	1	38.6746	-0.71637	1.23464e-06	1.20035e-05	0.00390764	56.6843	-1.10602	4.25228e-14	2.88541e-13	1.34585e-10	570	28.2213	27.68	96.4505	708	28.0433	25.5366	99.2351	583	28.1641	25.2723	99.073	601	45.6256	43.9381	88.5046	761
BOV_RS03720	BOV_0746	hypothetical protein	170.346	-0.103109	0.541069	0.606156	1	447.771	1.13806	1.26639e-11	5.13863e-11	4.00813e-08	171.353	-0.276102	0.10157	0.135698	1	447.771	1.24117	1.3662e-13	9.41463e-13	4.32402e-10	171.353	-0.172993	0.304082	0.43766	1	447.771	-1.41416	3.33213e-17	3.00376e-16	1.05462e-13	1783	131.974	129.443	301.704	1569	92.9086	84.6037	219.915	1372	99.0873	88.9132	233.153	1649	187.151	180.229	242.835	2116
parC	BOV_0749	DNA topoisomerase IV subunit A	213.538	0.494012	0.000614584	0.00133964	1	168.486	0.00955013	0.947232	0.9545	1	162.302	-0.0762608	0.59727	0.650054	1	213.538	-0.484462	0.000756273	0.00155311	1	213.538	-0.570273	7.37921e-05	0.000459271	0.233552	168.486	-0.085811	0.551067	0.620275	1	2489	95.2618	93.4348	421.167	2805	85.8858	78.2087	393.156	2346	87.6087	78.6133	398.671	3848	225.819	217.467	566.665	5581
BOV_RS03740	BOV_0750	arginyltransferase	176.938	-0.379681	0.00924539	0.0161488	1	376.177	0.55304	0.000134611	0.000270333	0.426044	222.559	-0.218985	0.132084	0.172035	1	376.177	0.932721	1.15393e-10	5.62633e-10	3.6522e-07	222.559	0.160696	0.268654	0.399623	1	376.177	-0.772025	8.70478e-08	3.07094e-07	0.000275506	1185	139.871	137.188	200.515	1404	132.578	120.727	196.788	1182	136.129	122.152	200.865	976	176.64	170.107	143.728	1502
BOV_RS03745	BOV_0751	RDD family protein	1372.08	-0.211592	0.13041	0.175041	1	1395.95	-0.349882	0.012359	0.0190904	1	999.756	-0.844507	1.61903e-09	5.82962e-09	5.12424e-06	1395.95	-0.13829	0.322483	0.386705	1	1372.08	-0.632915	6.08864e-06	5.03158e-05	0.0192705	1395.95	-0.494624	0.000406276	0.000892253	1	5147	967.393	948.839	870.931	5725	860.833	783.885	802.431	5426	995.071	892.899	922.076	5026	1448.45	1394.88	740.14	7796
hemB	BOV_0752	porphobilinogen synthase	19.7851	-1.31566	7.9141e-14	6.4391e-13	2.50481e-10	49.6383	0.31555	0.0578029	0.0793693	1	19.7851	-1.87161	1.3698e-25	1.67391e-24	4.33542e-22	49.6383	1.63121	2.59834e-21	3.51854e-20	8.22375e-18	14.3699	-0.555946	0.00256787	0.00964573	1	49.6383	-2.18716	8.23885e-36	3.00573e-34	2.6076e-32	290	24.7326	24.2583	49.0713	238	16.2384	14.7869	33.3587	272	22.6343	20.3102	46.2227	117	15.3	14.7341	17.2297	153
BOV_RS03755	BOV_0753	enoyl-CoA hydratase/isomerase family protein	99.615	-0.456915	0.000330689	0.000752431	1	114.763	-0.398544	0.00165974	0.00289744	1	77.7736	-0.98455	1.30513e-14	7.2342e-14	4.13073e-11	114.763	0.0583705	0.644888	0.705723	1	99.615	-0.527635	3.60493e-05	0.000245979	0.114096	114.763	-0.586005	4.05366e-06	1.1748e-05	0.0128298	935	78.8301	77.3182	158.213	1194	80.534	73.3353	167.354	1005	82.6745	74.1857	170.786	787	101.739	97.976	115.895	1135
BOV_RS03760	BOV_0754	hypothetical protein	225.979	-1.09558	4.68257e-12	3.12007e-11	1.48203e-08	225.979	-1.84885	4.13979e-31	7.15981e-30	1.31025e-27	225.979	-1.67484	6.25189e-26	7.88336e-25	1.97872e-22	193.011	-0.753266	2.59717e-06	7.51991e-06	0.00822004	193.011	-0.579264	0.000292045	0.00149284	0.924323	145.568	0.174002	0.279385	0.348922	1	1055	214.7	210.583	178.518	1596	259.841	236.615	223.699	1295	257.143	230.741	220.068	634	197.834	190.517	93.3642	1025
BOV_RS03765	BOV_0755	MarR family winged helix-turn-helix transcriptional regulator	53.4024	0.238241	0.153636	0.202186	1	87.6662	0.803601	9.0638e-07	2.32849e-06	0.00286869	44.9239	-0.167739	0.317297	0.380252	1	87.6662	0.56536	0.000362268	0.000785041	1	53.4024	-0.40598	0.0126208	0.035691	1	87.6662	-0.97134	1.08608e-09	4.74359e-09	3.43746e-06	156	26.7636	26.2503	26.397	197	27.0384	24.6215	27.612	156	26.1138	23.4325	26.5101	225	59.1881	56.999	33.134	309
BOV_RS03770	BOV_0757	murein L,D-transpeptidase	3198.53	-0.144012	0.421302	0.487183	1	3008.62	-0.385323	0.0314237	0.0453516	1	2499.61	-0.674435	0.000165979	0.000350449	0.525323	3198.53	-0.24131	0.177792	0.23107	1	3198.53	-0.530423	0.00305711	0.0111049	1	3008.62	-0.289112	0.10643	0.148133	1	32809	2230.75	2187.97	5551.66	36410	1980.5	1803.46	5103.32	31028	2058.44	1847.08	5272.79	31951	3331	3207.8	4705.17	48108
BOV_RS03775	BOV_0758	serine hydroxymethyltransferase	352.427	-1.77824	3.18826e-31	1.48395e-29	1.00908e-27	378.178	-0.906747	2.74959e-09	8.96237e-09	8.70246e-06	402.495	-0.828112	5.61153e-08	1.74122e-07	0.000177605	378.178	0.871488	1.23689e-08	4.67185e-08	3.91475e-05	402.495	0.950124	5.33334e-10	1.10185e-08	1.688e-06	402.495	0.0786354	0.606146	0.672507	1	6115	411.036	403.153	1034.73	5985	321.842	293.073	838.873	6135	402.368	361.054	1042.56	1949	200.876	193.446	287.014	2933
nrdR	BOV_0759	transcriptional regulator NrdR	293.564	0.823967	2.70699e-07	9.7249e-07	0.000856763	250.153	0.443431	0.00567274	0.00922148	1	213.435	0.18684	0.244841	0.302704	1	293.564	-0.380536	0.0160352	0.0267916	1	293.564	-0.637127	5.75009e-05	0.000368229	0.18199	250.153	-0.256591	0.105405	0.147037	1	550	102.074	100.116	93.0663	578	85.8171	78.1461	81.014	583	105.571	94.7313	99.073	1044	297.087	286.099	153.742	1488
ribD	BOV_0760	bifunctional diaminohydroxyphosphoribosylaminopyrimidine deaminase/5-amino-6-(5-phosphoribosylamino)uracil reductase RibD	108.964	-0.559406	4.18039e-05	0.000109983	0.132309	92.7521	-0.942239	5.38901e-12	2.26691e-11	1.70562e-08	96.1888	-0.908858	2.90713e-11	1.24091e-10	9.20105e-08	108.964	-0.382833	0.00511846	0.00923348	1	108.964	-0.349452	0.0106009	0.0309799	1	96.1888	0.0333811	0.807311	0.841786	1	1141	90.0248	88.2983	193.07	1572	99.2256	90.3561	220.336	1233	94.9216	85.1753	209.532	902	109.123	105.087	132.83	1348
BOV_RS03790	BOV_0761	riboflavin synthase	170.978	0.422367	0.00887836	0.0155592	1	279.494	0.979952	1.02366e-09	3.48374e-09	3.23988e-06	135.92	-0.0813899	0.614874	0.666693	1	279.494	0.557584	0.0004416	0.000945066	1	170.978	-0.503757	0.00163721	0.00654666	1	279.494	-1.06134	2.5004e-11	1.26077e-10	7.91375e-08	696	101.172	99.2319	117.771	524	60.9366	55.4896	73.4452	456	64.6759	58.0351	77.4911	837	186.556	179.656	123.258	1139
BOV_RS03795	BOV_0762	6,7-dimethyl-8-ribityllumazine synthase	42.8903	1.29465	3.92182e-08	1.55157e-07	0.000124126	62.2286	1.67378	6.61724e-13	3.00481e-12	2.09436e-09	56.9694	1.53237	5.24659e-11	2.18493e-10	1.66055e-07	62.2286	0.379137	0.0762833	0.110077	1	56.9694	0.237718	0.267759	0.39909	1	62.2286	-0.141419	0.503682	0.575292	1	46	8.81425	8.64521	7.78372	79	12.1101	11.0276	11.0728	51	9.53506	8.55602	8.66677	160	47.0088	45.2702	23.5619	178
nusB	BOV_0763	transcription antitermination factor NusB	91.3428	0.21991	0.219345	0.276145	1	110.634	0.349409	0.0496561	0.0690819	1	86.8996	-0.0282388	0.874635	0.895864	1	110.634	0.129499	0.460289	0.530616	1	91.3428	-0.248149	0.159446	0.269825	1	110.634	-0.377648	0.0312406	0.0495788	1	244	41.861	41.0582	41.2876	331	45.43	41.3691	46.3938	306	51.2232	45.9637	52.0006	358	94.1748	90.6917	52.7199	499
BOV_RS03805	BOV_0764	sodium-translocating pyrophosphatase	345.339	-0.161597	0.325383	0.390712	1	256.864	-0.734956	7.77673e-06	1.78876e-05	0.0246133	343.759	-0.34113	0.0378671	0.0550021	1	345.339	-0.573358	0.000483666	0.0010287	1	345.339	-0.179533	0.274305	0.406202	1	343.759	0.393825	0.0165206	0.0277823	1	5071	208.12	204.128	858.071	8379	275.11	250.519	1174.42	4982	199.503	179.018	846.624	5836	367.254	353.671	859.422	8291
BOV_RS03810	BOV_0765	outer membrane protein assembly factor BamE	291.719	0.723837	2.23797e-06	7.04794e-06	0.00708318	624.113	1.6624	8.56271e-28	1.15778e-26	2.7101e-24	244.242	0.288869	0.0593378	0.0834314	1	624.113	0.938566	4.04804e-10	1.85147e-09	1.28121e-06	291.719	-0.434968	0.00401433	0.0138963	1	624.113	-1.37353	6.33596e-20	7.22346e-19	2.00533e-16	732	127.812	125.361	123.863	640	89.3997	81.4085	89.7041	569	96.9392	86.9857	96.6939	1120	299.855	288.765	164.934	1666
BOV_RS03815	BOV_0766	ubiquinol-cytochrome C chaperone family protein	40.7947	-1.52652	1.3326e-17	1.57376e-16	4.21767e-14	40.7947	-1.04192	1.78563e-09	5.92403e-09	5.65152e-06	40.7947	-1.59512	2.10219e-19	1.67593e-18	6.65344e-16	40.3093	0.484602	0.007093	0.0125401	1	27.556	-0.0685945	0.708903	0.791959	1	40.3093	-0.553196	0.00192345	0.00382347	1	271	43.2261	42.3971	45.8563	323	41.2167	37.5325	45.2725	304	47.3125	42.4545	51.6607	120	29.3488	28.2633	17.6715	161
BOV_RS03820	BOV_0767	DUF177 domain-containing protein	27.2241	1.14694	2.84176e-06	8.84382e-06	0.00899416	76.8855	2.50699	7.87979e-26	8.84381e-25	2.49395e-22	25.6453	0.912247	0.000193907	0.000406434	0.613716	76.8855	1.36005	3.95658e-10	1.81499e-09	1.25226e-06	27.2241	-0.234691	0.295217	0.42852	1	76.8855	-1.59474	2.09575e-13	1.31027e-12	6.63306e-10	62	9.83619	9.64755	10.4911	56	7.10752	6.4722	7.8491	29	4.4891	4.02816	4.92816	143	34.7859	33.4993	21.0585	139
plsX	BOV_0768	phosphate acyltransferase PlsX	19.4712	-0.554453	0.000350878	0.000794054	1	63.8329	1.01043	6.40512e-12	2.6674e-11	2.02722e-08	23.6287	-0.42996	0.00482725	0.00816146	1	63.8329	1.56489	2.64038e-26	5.35152e-25	8.3568e-23	23.6287	0.124492	0.415663	0.549238	1	63.8329	-1.44039	2.55826e-23	4.06829e-22	8.0969e-20	209	17.7732	17.4323	35.3652	250	17.008	15.4877	35.0406	186	15.4332	13.8486	31.6082	168	21.9059	21.0956	24.74	210
BOV_RS03830	BOV_0769	ketoacyl-ACP synthase III	51.9345	0.467056	0.0041253	0.00769392	1	67.8472	0.705545	1.25506e-05	2.82522e-05	0.0397226	41.6691	-0.0198696	0.903278	0.92014	1	67.8472	0.238489	0.129983	0.176556	1	51.9345	-0.486926	0.00227115	0.00870705	1	67.8472	-0.725415	4.53571e-06	1.30911e-05	0.0143555	245	22.3136	21.8856	41.4568	293	21.3484	19.4401	41.0676	253	22.4827	20.1743	42.994	415	57.954	55.8105	61.1138	484
BOV_RS03835	BOV_0771	integration host factor subunit alpha	622.506	1.47478	1.10308e-17	1.31746e-16	3.49126e-14	942.156	1.91308	8.67165e-29	1.25898e-27	2.74458e-25	576.156	1.1821	6.75191e-12	3.06597e-11	2.13698e-08	942.156	0.438297	0.00948012	0.0164142	1	622.506	-0.292675	0.0839772	0.163182	1	942.156	-0.730972	1.5171e-05	4.08379e-05	0.0480162	558	152.461	149.537	94.4199	587	128.309	116.84	82.2754	437	116.501	104.539	74.2623	1573	659	634.626	231.643	2280
BOV_RS03840	BOV_0772	MerR family transcriptional regulator	347.983	0.0458331	0.745803	0.794769	1	307.58	-0.284683	0.0440978	0.0620309	1	323.191	-0.24045	0.0890264	0.12062	1	347.983	-0.330516	0.0189349	0.0310181	1	347.983	-0.286283	0.0420557	0.0964923	1	323.191	0.0442329	0.753487	0.79813	1	1352	220.418	216.19	228.774	1566	204.247	185.99	219.495	1100	174.98	157.013	186.93	1389	347.219	334.377	204.547	2331
sugE	BOV_0773	quaternary ammonium compound efflux SMR transporter SugE	2.6065	-0.646322	0.222271	0.279272	1	5.33502	0.235224	0.628467	0.680732	1	3.94914	-0.188839	0.705343	0.748378	1	5.33502	0.881545	0.0738386	0.106847	1	3.94914	0.457482	0.366182	#N/A	1	5.33502	-0.424063	0.357258	0.43057	1	11	3.06221	3.00348	1.86133	9	2.00438	1.82521	1.26146	8	2.17299	1.94987	1.35949	7	2.98794	2.87743	1.03084	6
BOV_RS03850			0.375879	-2.56407	0.355599	0.42058	1	0.375879	-2.66377	0.31872	0.376118	1	0.375879	-2.70794	0.318258	0.380476	1	0	-0.0996965	0.976727	#N/A	1	0	-0.143868	0.966739	#N/A	1	0	-0.0441717	0.989533	#N/A	1	1	1.14968	1.12764	0.169211	0	0	0	0	0	0	0	0	0	0	0	0	0
BOV_RS03855	BOV_0775	undecaprenyl-phosphate glucose phosphotransferase	24.7897	-0.503227	0.00091441	0.00194105	1	48.5245	0.324355	0.0290076	0.0420564	1	24.2099	-0.703533	3.42676e-06	8.83201e-06	0.0108457	48.5245	0.827582	2.55106e-08	9.33982e-08	8.0741e-05	24.7897	-0.200306	0.186235	0.303921	1	48.5245	-1.02789	4.19711e-12	2.30767e-11	1.32839e-08	413	23.7564	23.3008	69.8843	365	16.7965	15.2951	51.1593	387	21.7204	19.4902	65.7655	316	27.8708	26.84	46.5348	403
BOV_RS03860		hypothetical protein	49.4076	-1.23292	3.11863e-10	1.62879e-09	9.87048e-07	80.8493	-0.301386	0.100944	0.131747	1	71.0854	-0.499464	0.00703834	0.0115902	1	80.8493	0.931529	1.27049e-06	3.79921e-06	0.00402109	71.0854	0.733451	0.000154122	0.000880061	0.487795	80.8493	-0.198078	0.27508	0.344656	1	124	50.8203	49.8457	20.9822	136	44.5912	40.6053	19.0621	161	64.3824	57.7717	27.3598	69	43.3608	41.757	10.1611	96
BOV_RS03865	BOV_0776	polysaccharide export protein	56.8934	1.10262	1.37628e-11	8.5243e-11	4.35592e-08	122.858	2.06801	1.79767e-38	4.86292e-37	5.68962e-35	108.442	1.86163	2.51497e-31	4.6549e-30	7.95987e-28	122.858	0.965389	3.72483e-11	1.94784e-10	1.17891e-07	108.442	0.759015	2.18868e-07	2.60247e-06	0.000692717	122.858	-0.206374	0.147172	0.197389	1	103	15.5071	15.2097	17.4288	116	13.9716	12.7227	16.2589	120	17.6278	15.8178	20.3924	259	59.7894	57.578	38.1409	366
BOV_RS03870	BOV_0778	tyrosine-protein kinase family protein	27.0706	-0.397399	0.0328689	0.0515767	1	37.4945	-0.0815686	0.65443	0.70441	1	24.8658	-0.699161	0.000178803	0.000376771	0.56591	37.4945	0.31583	0.0815623	0.117149	1	27.0706	-0.301762	0.104178	0.192983	1	37.4945	-0.617593	0.000675246	0.00144012	1	166	25.6462	25.1543	28.0891	157	19.4048	17.6703	22.0055	124	18.6923	16.773	21.0721	117	27.7161	26.691	17.2297	182
BOV_RS03875	BOV_0779	DUF2842 domain-containing protein	3.86899	-0.744074	0.164878	0.215191	1	7.62421	0.111783	0.820792	0.847697	1	3.50271	-1.274	0.0209272	0.0320438	1	7.62421	0.855857	0.0902624	0.127927	1	3.86899	-0.529923	0.345914	#N/A	1	7.62421	-1.38578	0.00794751	0.0141314	1	10	4.04227	3.96475	1.69211	9	2.91047	2.65031	1.26146	11	4.33854	3.89307	1.8693	8	4.95847	4.77507	1.1781	9
BOV_RS03890	BOV_0782	COX15/CtaA family protein	24.1119	-1.3854	4.23935e-13	3.12036e-12	1.34175e-09	24.1119	-1.11415	3.08189e-09	9.99403e-09	9.75417e-06	24.1119	-1.9298	1.74183e-23	1.92086e-22	5.51288e-20	22.4863	0.271249	0.158794	0.209749	1	16.8983	-0.544405	0.00587661	0.0189825	1	22.4863	-0.815654	2.76254e-05	7.15614e-05	0.0874344	296	24.3302	23.8636	50.0866	360	23.6729	21.5568	50.4585	374	29.9951	26.9153	63.5563	150	18.905	18.2058	22.0893	209
argC	BOV_0783	N-acetyl-gamma-glutamyl-phosphate reductase	104.875	0.31905	0.0239582	0.0385397	1	120.695	0.37694	0.00741241	0.0118486	1	103.184	0.128173	0.363938	0.426458	1	120.695	0.0578897	0.676794	0.734595	1	104.875	-0.190877	0.170579	0.282872	1	120.695	-0.248767	0.0729694	0.105787	1	514	48.7698	47.8345	86.9746	639	48.5046	44.1689	89.5639	549	50.826	45.6073	93.2952	824	119.88	115.446	121.344	1032
speB	BOV_0784	agmatinase	90.6323	0.134341	0.370794	0.436119	1	58.598	-0.632381	2.84893e-05	6.20569e-05	0.0901687	79.7635	-0.2183	0.146265	0.188413	1	90.6323	-0.766723	3.02549e-07	9.74253e-07	0.000957569	90.6323	-0.352641	0.017828	0.0479117	1	79.7635	0.414082	0.0057214	0.0103876	1	536	48.8167	47.8804	90.6973	678	49.4001	44.9843	95.0302	537	47.7203	42.8205	91.2559	749	104.597	100.728	110.299	986
rpsI	BOV_0786	30S ribosomal protein S9	178.706	-2.45871	9.37282e-33	5.24283e-31	2.9665e-29	394.473	0.114271	0.57004	0.626144	1	178.706	-2.43316	1.96839e-32	3.91822e-31	6.22996e-29	394.473	2.57298	6.13095e-36	2.50159e-34	1.94045e-32	67.95	0.0255509	0.902936	0.933044	1	394.473	-2.54743	1.28399e-35	4.62983e-34	4.06383e-32	938	174.082	170.743	158.72	1098	163.023	148.451	153.899	1335	241.745	216.923	226.865	256	72.8489	70.1546	37.6991	322
rplM	BOV_0787	50S ribosomal protein L13	59.7437	-0.773122	0.000121262	0.000296466	0.383794	464.25	2.03019	3.17844e-25	3.48089e-24	1.00598e-21	55.6376	-1.16951	6.72043e-09	2.26038e-08	2.12702e-05	464.25	2.80331	4.65668e-46	3.9028e-44	1.47384e-42	59.7437	-0.396388	0.05062	0.110731	1	464.25	-3.1997	4.02213e-59	7.33684e-57	1.273e-55	296	56.3519	55.2711	50.0866	299	45.5389	41.4683	41.9086	421	78.2031	70.1734	71.5433	270	78.8156	75.9006	39.7608	291
BOV_RS03915	BOV_0788	PaaI family thioesterase	47.8548	1.17787	2.84522e-09	1.31079e-08	9.00513e-06	41.4287	0.825827	3.22086e-05	6.98164e-05	0.10194	59.5085	1.32085	1.71479e-11	7.44486e-11	5.4273e-08	47.8548	-0.352045	0.0508429	0.0764246	1	59.5085	0.142974	0.421052	0.554261	1	59.5085	0.495019	0.005445	0.00991483	1	72	14.2592	13.9857	12.1832	83	13.1503	11.9748	11.6335	51	9.85502	8.84313	8.66677	167	50.712	48.8364	24.5928	233
BOV_RS03920	BOV_0790	O-acetylhomoserine aminocarboxypropyltransferase	117.555	0.0752929	0.619979	0.681568	1	127.43	0.0473442	0.754785	0.792599	1	164.072	0.383271	0.0113249	0.0180027	1	127.43	-0.0279487	0.853023	0.886172	1	164.072	0.307979	0.0408783	0.09442	1	164.072	0.335927	0.0254731	0.0411203	1	878	60.534	59.373	148.568	1266	69.8285	63.5867	177.446	986	66.3295	59.519	167.557	1241	131.192	126.34	182.752	1566
BOV_RS03945		hypothetical protein	38.4732	0.595992	0.0122309	0.0209022	1	53.4139	0.925488	7.9818e-05	0.000164362	0.252624	34.4599	0.262558	0.270615	0.329929	1	53.4139	0.329495	0.140654	0.188655	1	38.4732	-0.333434	0.142827	0.247185	1	53.4139	-0.662929	0.00309647	0.00593157	1	89	19.8959	19.5144	15.0598	77	13.7708	12.5399	10.7925	54	11.7786	10.5692	9.17657	105	35.9911	34.66	15.4625	183
BOV_RS03950	BOV_0792	hypothetical protein	11.6903	2.07329	7.64445e-07	2.57664e-06	0.00241947	12.252	1.98086	2.01732e-06	4.98425e-06	0.00638483	13.3199	2.09544	4.65352e-07	1.31386e-06	0.00147284	12.252	-0.0924294	0.756491	0.803383	1	13.3199	0.0221532	0.940441	0.957827	1	13.3199	0.114583	0.695762	0.74862	1	13	3.4251	3.35941	2.19975	5	1.05389	0.959685	0.700813	2	0.514145	0.461354	0.339873	30	12.1195	11.6712	4.41787	32
BOV_RS03955		hypothetical protein	11.1966	-0.781708	0.00111406	0.00233202	1	41.9691	1.00146	3.00041e-06	7.22152e-06	0.0094963	17.4337	-0.288338	0.203431	0.2555	1	41.9691	1.78317	5.77594e-16	5.03123e-15	1.82808e-12	17.4337	0.49337	0.033681	0.0812661	1	41.9691	-1.2898	3.82088e-10	1.74243e-09	1.20931e-06	57	12.5522	12.3114	9.64505	56	9.86566	8.98379	7.8491	52	11.1731	10.0258	8.8367	41	13.8439	13.3319	6.03775	48
BOV_RS03960			20.4165	-3.23998	2.73118e-05	7.3693e-05	0.0864419	20.4165	-4.54294	7.33754e-07	1.90824e-06	0.00232233	20.4165	-2.70902	0.000127451	0.000273659	0.403382	3.29565	-1.30295	0.201099	0.25737	1	5.88789	0.530961	0.524829	#N/A	1	5.88789	1.83391	0.058836	0.0872969	1	38	44.2629	43.414	6.43003	9	8.38674	7.63707	1.26146	10	11.3653	10.1983	1.69937	0	0	0	0	6
BOV_RS03965			115.144	-3.21375	6.52759e-11	3.70913e-10	2.06598e-07	115.144	-5.84057	3.31024e-20	2.55534e-19	1.04769e-16	115.144	-4.18435	5.64921e-16	3.51963e-15	1.78797e-12	21.5897	-2.62682	6.88872e-05	0.000164576	0.218028	21.5897	-0.970596	0.0765682	0.151759	1	12.4811	1.65622	0.0146653	0.02496	1	140	160.956	157.869	23.6896	129	118.649	108.043	18.081	79	88.6199	79.5206	13.425	2	3.52566	3.39526	0.294524	23
BOV_RS03970	BOV_0796	hypothetical protein	1.6872	-1.16105	0.111461	0.152782	1	1.66985	-1.39777	0.0546556	0.0753747	1	2.16448	-0.672167	0.31262	0.374931	1	1.6872	-0.236717	0.761664	0.807586	1	2.16448	0.488882	0.499108	#N/A	1	2.16448	0.725599	0.31439	0.386108	1	3	1.30185	1.27688	0.507634	7	2.43014	2.21292	0.981138	4	1.69365	1.51975	0.679746	6	3.9923	3.84464	0.883573	1
BOV_RS03975	BOV_0797	NADH-quinone oxidoreductase subunit A	507.369	1.28857	1.53757e-14	1.3406e-13	4.8664e-11	418.463	0.863166	2.68418e-07	7.33629e-07	0.000849542	285.459	0.277911	0.0989239	0.132667	1	507.369	-0.425407	0.00997356	0.0172205	1	507.369	-1.01066	1.07439e-09	2.10472e-08	3.40046e-06	418.463	-0.585255	0.000417082	0.000914044	1	529	127.951	125.497	89.5128	574	111.07	101.141	80.4533	545	128.621	115.414	92.6154	1530	567.43	546.443	225.311	2001
BOV_RS03980	BOV_0798	NADH-quinone oxidoreductase subunit B	370.634	0.222676	0.146494	0.193916	1	320.687	-0.128017	0.40396	0.464078	1	201.412	-0.834256	6.17409e-08	1.9083e-07	0.00019541	370.634	-0.350693	0.0216676	0.0352155	1	370.634	-1.05693	5.65313e-12	1.51472e-10	1.78922e-08	320.687	-0.706239	4.19471e-06	1.21341e-05	0.0132762	1183	179.942	176.49	200.177	1426	173.524	158.014	199.872	1407	208.817	187.376	239.101	1695	395.32	380.698	249.609	2402
BOV_RS03985	BOV_0799	NADH-quinone oxidoreductase subunit C	390.826	0.781429	3.90975e-07	1.37493e-06	0.00123744	299.892	0.255803	0.0971067	0.127317	1	199.183	-0.365905	0.0180955	0.0279105	1	390.826	-0.525627	0.000584819	0.00122618	1	390.826	-1.14733	7.71001e-14	2.94068e-12	2.44022e-10	299.892	-0.621708	5.20148e-05	0.000130394	0.164627	960	139.548	136.872	162.443	1153	134.084	122.098	161.607	909	128.926	115.688	154.472	1901	423.708	408.037	279.945	2643
BOV_RS03990	BOV_0800	NADH-quinone oxidoreductase subunit D	325.309	0.317239	0.0284897	0.0451979	1	275.256	-0.0714996	0.621617	0.675161	1	159.256	-0.896296	7.04977e-10	2.61884e-09	2.23125e-06	325.309	-0.388739	0.00710396	0.0125522	1	325.309	-1.21354	5.60658e-17	3.33591e-15	1.77448e-13	275.256	-0.824796	1.27446e-08	4.94631e-08	4.03366e-05	2104	156.388	153.389	356.021	2472	146.994	133.855	346.482	2208	160.134	143.691	375.22	3060	348.748	335.849	450.622	4597
nuoE	BOV_0801	NADH-quinone oxidoreductase subunit NuoE	481.93	0.325734	0.0427951	0.0654015	1	373.817	-0.176104	0.273718	0.328172	1	211.525	-1.05453	6.61623e-11	2.72661e-10	2.09404e-07	481.93	-0.501838	0.0017588	0.00341945	1	481.93	-1.38027	1.0286e-17	6.5108e-16	3.25551e-14	373.817	-0.878428	4.99706e-08	1.79975e-07	0.000158157	1893	234.705	230.203	320.317	2155	213.753	194.647	302.05	1932	233.724	209.726	328.317	2779	528.314	508.774	409.242	3980
nuoF	BOV_0802	NADH-quinone oxidoreductase subunit NuoF	457.801	-0.714	4.86495e-06	1.46226e-05	0.0153976	413.323	-1.36185	2.9835e-18	2.00484e-17	9.44279e-15	413.323	-1.93353	4.84994e-35	1.17176e-33	1.53501e-31	457.801	-0.647853	3.42703e-05	8.52224e-05	0.108466	457.801	-1.21952	6.85837e-15	3.00053e-13	2.17067e-11	322.963	-0.571672	0.000264288	0.000594744	0.836472	6511	440.666	432.215	1101.74	8381	453.787	413.224	1174.7	6658	439.674	394.529	1131.44	4709	488.678	470.604	693.458	7305
BOV_RS04005	BOV_0803	NADH-quinone oxidoreductase subunit NuoG	411.375	-0.381404	0.017588	0.0290382	1	294.858	-1.07518	2.2383e-11	8.82218e-11	7.08421e-08	294.858	-1.40141	2.92284e-18	2.1614e-17	9.25079e-15	411.375	-0.693773	1.58128e-05	4.11717e-05	0.0500475	411.375	-1.02	2.2466e-10	4.98779e-09	7.11049e-07	281.503	-0.326228	0.0425751	0.0659138	1	7518	319.202	313.08	1272.13	9750	331.179	301.576	1366.59	7261	300.805	269.919	1233.91	6811	443.411	427.011	1003	10251
nuoH	BOV_0804	NADH-quinone oxidoreductase subunit NuoH	482.167	0.0314719	0.836513	0.870909	1	299.141	-0.793063	2.06574e-07	5.71509e-07	0.000653807	258.493	-1.05901	4.25827e-12	1.95893e-11	1.34774e-08	482.167	-0.824535	6.43565e-08	2.23984e-07	0.000203688	482.167	-1.09048	9.11489e-13	2.8544e-11	2.88486e-09	299.141	-0.265947	0.0818809	0.117227	1	3017	255.826	250.919	510.511	4462	302.687	275.63	625.405	3353	277.414	248.93	569.797	3986	518.249	499.081	586.987	5895
nuoI	BOV_0805	NADH-quinone oxidoreductase subunit NuoI	357.328	-1.00999	9.80097e-10	4.83933e-09	3.10201e-06	357.328	-2.07111	1.13316e-35	2.59888e-34	3.58645e-32	357.328	-2.1927	1.14383e-39	3.93501e-38	3.62021e-36	323.581	-1.06112	1.86204e-10	8.89704e-10	5.89335e-07	323.581	-1.18271	1.31713e-12	3.99842e-11	4.1687e-09	171.252	-0.121592	0.468275	0.541432	1	1854	333.591	327.193	313.718	2794	402.185	366.234	391.614	2403	421.875	378.558	408.358	1309	361.14	347.783	192.766	2004
BOV_RS04020	BOV_0806	NADH-quinone oxidoreductase subunit J	325.684	1.54898	5.58994e-22	1.10576e-20	1.76922e-18	223.081	0.860229	9.24732e-08	2.62727e-07	0.000292678	202.941	0.691036	1.8265e-05	4.34979e-05	0.0578087	325.684	-0.688749	1.26469e-05	3.32919e-05	0.0400273	325.684	-0.857942	5.58448e-08	7.58622e-07	0.000176749	223.081	-0.169193	0.285114	0.354791	1	515	73.7715	72.3566	87.1439	611	70.0192	63.7603	85.6393	381	53.2515	47.7837	64.7458	1684	369.875	356.195	247.99	2234
nuoK	BOV_0807	NADH-quinone oxidoreductase subunit NuoK	873.998	0.665894	0.000309749	0.000709375	0.980356	452.03	-0.422709	0.0223988	0.03305	1	461.597	-0.431611	0.0197399	0.030299	1	873.998	-1.0886	3.46885e-09	1.42664e-08	1.09789e-05	873.998	-1.0975	2.59961e-09	4.54932e-08	8.22778e-06	461.597	-0.00890235	0.961578	0.968134	1	1002	287.064	281.559	169.55	1717	393.528	358.352	240.659	1042	291.276	261.368	177.074	2124	933.034	898.525	312.785	2903
nuoL	BOV_0808	NADH-quinone oxidoreductase subunit L	672.502	-0.848211	7.70128e-05	0.000193142	0.243746	662.96	-2.0425	1.80786e-21	1.52992e-20	5.72188e-18	662.96	-2.14028	2.05944e-23	2.2554e-22	6.51811e-20	672.502	-1.19429	2.64837e-08	9.68465e-08	8.38208e-05	672.502	-1.29207	1.76431e-09	3.26539e-08	5.58403e-06	323.647	-0.09778	0.648951	0.711095	1	14049	626.233	614.222	2377.25	24489	873.285	795.224	3432.44	14847	645.735	579.433	2523.05	10903	745.192	717.631	1605.6	15734
BOV_RS04035	BOV_0809	NADH-quinone oxidoreductase subunit M	546.596	-0.788323	6.19905e-06	1.82682e-05	0.01962	518.195	-2.07289	1.73154e-32	3.36216e-31	5.48032e-29	518.195	-2.14444	1.22632e-34	2.89648e-33	3.88129e-31	546.596	-1.28457	1.94038e-13	1.3024e-12	6.14129e-10	546.596	-1.35611	8.43343e-15	3.58421e-13	2.66918e-11	247.66	-0.0715443	0.682614	0.738843	1	8362	490.558	481.15	1414.95	14167	664.895	605.461	1985.68	9111	521.521	467.972	1548.29	6573	591.257	569.389	967.954	10354
nuoN	BOV_0810	NADH-quinone oxidoreductase subunit NuoN	502.984	-0.813296	6.50208e-07	2.21758e-06	0.00205791	485.465	-2.2068	2.22407e-41	7.18285e-40	7.03919e-38	485.465	-1.98312	8.8925e-34	1.9545e-32	2.81448e-30	502.984	-1.3935	1.81179e-17	1.77236e-16	5.73432e-14	502.984	-1.16982	9.1016e-13	2.8544e-11	2.88066e-09	252.576	0.22368	0.172828	0.227479	1	7667	472.322	463.264	1297.34	12726	627.19	571.127	1783.71	7824	470.291	422.003	1329.58	5919	559.105	538.426	871.645	8961
BOV_RS04045	BOV_0811	biotin--[acetyl-CoA-carboxylase] ligase	32.357	0.347145	0.0803398	0.114384	1	23.9544	-0.224663	0.261173	0.31514	1	26.6508	-0.0866949	0.663618	0.711743	1	32.357	-0.571807	0.00329954	0.00616377	1	32.357	-0.433839	0.0253127	0.0639265	1	26.6508	0.137968	0.480223	0.552979	1	132	14.6434	14.3625	22.3359	201	17.8385	16.2439	28.1727	109	11.7983	10.5869	18.5231	225	38.272	36.8565	33.134	255
BOV_RS04050	BOV_0812	ribonuclease J	30.1633	0.028525	0.850957	0.883622	1	49.863	0.601584	5.90906e-05	0.000123692	0.187022	30.1179	-0.140695	0.353105	0.416386	1	49.863	0.573059	0.00010555	0.000246098	0.334066	30.1633	-0.169221	0.257832	0.387204	1	49.863	-0.742279	4.83411e-07	1.58295e-06	0.00153	381	20.1123	19.7266	64.4695	396	16.7235	15.2286	55.5044	297	15.2974	13.7267	50.4712	410	33.1858	31.9584	60.3775	475
mce	BOV_0813	methylmalonyl-CoA epimerase	401.511	-1.11192	9.73287e-11	5.45213e-10	3.08045e-07	401.511	-2.65032	1.67533e-52	1.10467e-50	5.30243e-49	401.511	-2.53455	2.80627e-48	1.70805e-46	8.88185e-45	336.434	-1.5384	1.08772e-18	1.18768e-17	3.44262e-15	336.434	-1.42263	3.05432e-16	1.65211e-14	9.66691e-13	141.497	0.115768	0.510809	0.581459	1	2149	469.733	460.724	363.635	2384	416.884	379.62	334.148	1903	405.862	364.189	323.389	1101	369.006	355.358	162.136	1640
BOV_RS04060	BOV_0814	DUF1467 family protein	272.187	-1.19666	3.47131e-11	2.05359e-10	1.09867e-07	272.187	-2.2672	2.77304e-35	6.09491e-34	8.77668e-32	272.187	-2.06774	8.00874e-30	1.28018e-28	2.53477e-26	215.181	-1.07054	6.10809e-09	2.40066e-08	1.93321e-05	215.181	-0.871079	2.07007e-06	1.90076e-05	0.00655179	132.999	0.199464	0.282947	0.352378	1	867	284.266	278.814	146.706	1106	290.105	264.173	155.02	953	304.877	273.573	161.95	455	228.744	220.283	67.0043	778
BOV_RS04065	BOV_0816	proline--tRNA ligase	186.667	-0.095035	0.512915	0.578744	1	509.527	1.19752	1.21949e-16	7.36583e-16	3.8597e-13	171.688	-0.396276	0.00637287	0.0105557	1	509.527	1.29256	3.33543e-19	3.90308e-18	1.05566e-15	186.667	-0.30124	0.0377075	0.0888586	1	509.527	-1.5938	2.36827e-28	5.13568e-27	7.49558e-25	1796	119.633	117.339	303.904	2147	114.412	104.185	300.929	1818	118.158	106.026	308.945	1978	202.024	194.552	291.285	2589
BOV_RS04070	BOV_0817	lipoprotein-releasing ABC transporter permease subunit	93.405	-0.801912	1.74621e-07	6.419e-07	0.000552676	252.512	0.474749	0.00182295	0.00315626	1	92.7684	-0.983791	1.41717e-10	5.64194e-10	4.48534e-07	252.512	1.27666	6.05012e-17	5.65103e-16	1.91486e-13	93.405	-0.181879	0.236779	0.363852	1	252.512	-1.45854	1.14664e-21	1.58738e-20	3.62911e-18	1312	88.391	86.6958	222.005	1812	97.6623	88.9325	253.975	1546	101.627	91.1922	262.722	961	99.2727	95.601	141.519	1326
BOV_RS04075	BOV_0818	ABC transporter ATP-binding protein	236.129	-1.97822	2.03729e-35	1.46546e-33	6.44803e-32	236.129	-1.19574	3.47956e-14	1.75923e-13	1.10128e-10	236.129	-2.57823	2.06351e-58	2.3325e-56	6.53099e-55	211.089	0.782477	9.46555e-07	2.86647e-06	0.00299585	109.408	-0.600006	0.000209089	0.00113304	0.661768	211.089	-1.38248	6.56323e-18	6.24312e-17	2.07726e-14	1630	210.96	206.915	275.815	2760	285.77	260.226	386.849	2129	268.853	241.248	361.795	532	105.574	101.669	78.3435	943
dnaE	BOV_0819	DNA polymerase III subunit alpha	216.015	-1.00733	2.61973e-12	1.80249e-11	8.29146e-09	216.015	-2.10731	2.39881e-48	1.16804e-46	7.59223e-45	216.015	-1.66734	5.68661e-31	1.01684e-29	1.79981e-27	195.079	-1.09997	2.51771e-14	1.83704e-13	7.96854e-11	195.079	-0.660005	4.70525e-06	3.96547e-05	0.0148921	139.039	0.439969	0.00231917	0.00454598	1	9828	249.15	244.371	1663.01	11290	228.973	208.506	1582.44	8793	217.499	195.167	1494.25	5254	204.229	196.675	773.715	7857
BOV_RS04085	BOV_0820	DUF3008 family protein	160.127	-0.169826	0.349465	0.415655	1	100.209	-1.42005	3.08024e-14	1.56484e-13	9.74895e-11	104.373	-0.96842	1.4401e-07	4.31213e-07	0.000455792	160.127	-1.25023	1.59666e-11	8.79439e-11	5.05343e-08	160.127	-0.798594	1.22787e-05	9.41472e-05	0.0388621	104.373	0.451632	0.0163312	0.0274786	1	297	132.789	130.242	50.2558	314	112.313	102.273	44.0111	174	75.9065	68.1126	29.569	226	154.933	149.203	33.2813	390
BOV_RS04090	BOV_0821	hypothetical protein	273.824	0.27566	0.0716305	0.103285	1	603.442	1.25779	1.20257e-16	7.27751e-16	3.80614e-13	252.262	-0.0232147	0.879446	0.900209	1	603.442	0.982128	6.67553e-11	3.36599e-10	2.11281e-07	273.824	-0.298874	0.048773	0.107297	1	603.442	-1.281	1.70869e-17	1.56765e-16	5.40801e-14	622	133.002	130.452	105.249	806	137.879	125.555	112.971	617	128.73	115.512	104.851	864	283.279	272.802	127.235	1208
BOV_RS04095	BOV_0822	extensin family protein	20.3443	-1.11666	5.848e-08	2.23808e-07	0.000185089	20.7885	-0.960499	2.25809e-06	5.52735e-06	0.00714687	22.8351	-0.866963	1.90342e-05	4.51599e-05	0.0602433	20.7885	0.156158	0.450094	0.52013	1	22.8351	0.249693	0.226387	0.351148	1	22.8351	0.0935355	0.645993	0.708855	1	275	26.0928	25.5924	46.5331	300	22.7721	20.7366	42.0488	177	16.3865	14.704	30.0788	122	17.7492	17.0928	17.966	153
rpsD	BOV_0823	30S ribosomal protein S4	42.7737	-0.990883	1.55837e-06	5.0432e-06	0.00493225	164.463	0.904871	6.65498e-06	1.54308e-05	0.021063	43.1792	-1.02597	5.78373e-07	1.62283e-06	0.00183055	164.463	1.89575	9.38237e-21	1.19241e-19	2.96952e-17	43.1792	-0.0350848	0.865568	0.908206	1	164.463	-1.93084	1.12866e-21	1.56949e-20	3.57219e-18	325	46.5548	45.6619	54.9937	333	38.161	34.7499	46.6741	382	53.3912	47.9091	64.9158	222	48.7603	46.9568	32.6922	248
ttcA	BOV_0824	tRNA 2-thiocytidine(32) synthetase TtcA	21.0375	0.735691	4.48983e-05	0.000117538	0.142103	55.4046	1.9756	5.05981e-30	8.12909e-29	1.60143e-26	20.0436	0.491016	0.00642519	0.0106303	1	55.4046	1.23991	5.4899e-15	4.33186e-14	1.73755e-11	21.0375	-0.244675	0.140191	0.243756	1	55.4046	-1.48459	7.61483e-21	9.67769e-20	2.41009e-17	72	7.22659	7.08799	12.1832	100	8.02963	7.31188	14.0163	71	6.9532	6.23926	12.0655	144	22.1613	21.3417	21.2058	193
BOV_RS04110	BOV_0825	inositol monophosphatase	17.3117	-0.953779	8.98389e-08	3.37696e-07	0.00028434	30.7845	-0.19836	0.246286	0.299116	1	17.3117	-1.21641	9.29995e-12	4.13403e-11	2.94343e-08	30.7845	0.755419	1.57394e-05	4.10151e-05	0.0498153	16.4637	-0.262629	0.149331	0.255762	1	30.7845	-1.01805	5.95102e-09	2.36895e-08	1.8835e-05	163	17.4272	17.0929	27.5815	225	19.2449	17.5247	31.5366	185	19.2991	17.3175	31.4383	111	18.1968	17.5237	16.3461	138
BOV_RS04115	BOV_0826	multidrug effflux MFS transporter	16.4112	0.113958	0.579977	0.644059	1	33.1177	0.969797	1.49037e-06	3.74069e-06	0.00471701	17.1043	-0.00943425	0.963324	0.969758	1	33.1177	0.855839	1.42516e-05	3.72632e-05	0.0451062	17.1043	-0.123392	0.539151	0.656559	1	33.1177	-0.979231	6.1834e-07	2.00154e-06	0.00195705	136	9.50987	9.32749	23.0127	156	8.7268	7.94674	21.8654	127	8.66493	7.77523	21.5819	156	16.726	16.1074	22.9729	235
grxD	BOV_0827	Grx4 family monothiol glutaredoxin	773.332	0.137705	0.383962	0.44959	1	2148.26	1.47022	1.06838e-20	8.53896e-20	3.38143e-17	682.001	-0.21952	0.165308	0.210797	1	2148.26	1.33252	2.25097e-17	2.17454e-16	7.12433e-14	773.332	-0.357224	0.0235528	0.0601972	1	2148.26	-1.68974	5.93266e-27	1.23471e-25	1.87769e-23	1590	422.69	414.584	269.046	1710	363.677	331.169	239.678	1760	456.524	409.649	299.088	2021	823.804	793.335	297.617	2727
BOV_RS04125	BOV_0828	BolA family transcriptional regulator	654.88	-0.390828	0.0123666	0.0211112	1	710.039	-0.410865	0.00843899	0.0133347	1	567.936	-0.775483	7.05578e-07	1.96235e-06	0.00223316	710.039	-0.0200369	0.897724	0.920583	1	654.88	-0.384654	0.0138256	0.0386571	1	710.039	-0.364618	0.0194247	0.0321601	1	1421	537.586	527.276	240.449	1622	490.907	447.026	227.344	1341	495.003	444.177	227.885	1292	749.46	721.74	190.263	1785
purL	BOV_0829	phosphoribosylformylglycinamidine synthase subunit PurL	15.4756	-0.846326	1.88469e-07	6.90399e-07	0.000596505	46.622	0.584938	0.000215728	0.000423299	0.682781	21.8965	-0.513843	0.00135157	0.00249283	1	46.622	1.43126	2.80175e-19	3.30351e-18	8.86754e-16	21.8965	0.332484	0.0397277	0.0924045	1	46.622	-1.09878	2.85659e-12	1.58631e-11	9.04112e-09	420	16.7255	16.4047	71.0688	489	15.5788	14.1862	68.5395	429	16.6691	14.9576	72.9028	292	17.8297	17.1703	43.0006	333
BOV_RS04135	BOV_0830	hypothetical protein	30.2808	1.02716	1.27858e-05	3.6067e-05	0.0404672	32.8904	1.01235	1.43456e-05	3.20196e-05	0.0454038	104.43	2.65704	8.90239e-32	1.65742e-30	2.81761e-28	32.8904	-0.0148172	0.943616	0.956641	1	104.43	1.62987	6.79746e-16	3.48663e-14	2.1514e-12	104.43	1.64469	1.65002e-16	1.39041e-15	5.22232e-13	51	11.2309	11.0155	8.62978	52	9.16097	8.3421	7.28845	26	5.58653	5.01292	4.41835	103	34.7787	33.4923	15.168	115
BOV_RS04140	BOV_0831	glutathione S-transferase family protein	320.272	0.957813	1.46456e-06	4.75418e-06	0.00463532	315.002	0.785678	7.75358e-05	0.000160079	0.245401	500.429	1.43106	5.68831e-13	2.81305e-12	1.80035e-09	320.272	-0.172135	0.383128	0.451399	1	500.429	0.473248	0.0163489	0.0444589	1	500.429	0.645383	0.00105459	0.0021831	1	977	133.472	130.912	165.32	885	96.7236	88.0777	124.044	466	62.1164	55.7384	79.1904	1559	326.567	314.489	229.582	2209
purQ	BOV_0832	phosphoribosylformylglycinamidine synthase subunit PurQ	208.685	-0.169759	0.214564	0.271235	1	252.302	-0.0399765	0.76933	0.806268	1	219.18	-0.27295	0.045672	0.0655267	1	252.302	0.129782	0.339498	0.405073	1	219.18	-0.103191	0.448458	0.578061	1	252.302	-0.232973	0.0859603	0.122221	1	1016	133.842	131.276	171.919	1265	133.317	121.4	177.306	1156	148.588	133.331	196.447	1101	222.392	214.167	162.136	1588
purS	BOV_0833	phosphoribosylformylglycinamidine synthase subunit PurS	25.6318	0.341304	0.196758	0.251104	1	52.7608	1.19929	2.1642e-06	5.31809e-06	0.00684971	32.0626	0.464025	0.0739725	0.101837	1	52.7608	0.857987	0.000272855	0.000599237	0.863585	32.0626	0.122721	0.613164	0.714518	1	52.7608	-0.735266	0.00141886	0.00288705	1	38	13.8435	13.578	6.43003	35	10.2006	9.2888	4.90569	35	12.441	11.1636	5.94778	40	22.3437	21.5173	5.89049	77
BOV_RS04155	BOV_0834	phosphoribosylaminoimidazolesuccinocarboxamide synthase	59.7623	1.00397	3.07487e-06	9.51315e-06	0.00973196	107.854	1.70239	1.50508e-15	8.41624e-15	4.76359e-12	81.1222	1.27437	2.63665e-09	9.25677e-09	8.34501e-06	107.854	0.698423	0.00073658	0.00151568	1	81.1222	0.2704	0.192701	0.311908	1	107.854	-0.428024	0.0375085	0.0586555	1	170	19.6724	19.2951	28.7659	167	15.4603	14.0784	23.4072	153	17.2753	15.5015	26.0003	390	69.1998	66.6404	57.4322	397
BOV_RS04160	BOV_0835	DUF1476 family protein	523.71	-0.532961	0.0018076	0.00362092	1	1790.52	1.0865	1.86222e-10	6.74362e-10	5.89392e-07	648.174	-0.397428	0.019907	0.0305408	1	1790.52	1.61946	2.15253e-21	2.92762e-20	6.81275e-18	648.174	0.135533	0.427264	0.560208	1	1790.52	-1.48393	3.09763e-18	3.04945e-17	9.80401e-15	4964	480.264	471.053	839.965	5419	419.433	381.941	759.541	4697	443.399	397.872	798.192	3774	559.864	539.157	555.767	5381
BOV_RS04165	BOV_0836	alpha/beta hydrolase	88.1524	0.372258	0.107812	0.148811	1	602.819	2.96549	2.21061e-38	5.87947e-37	6.99657e-35	106.386	0.453109	0.0496683	0.0708428	1	602.819	2.59324	2.30634e-30	6.38567e-29	7.29956e-27	106.386	0.0808501	0.723356	0.804432	1	602.819	-2.51239	9.28254e-29	2.19734e-27	2.93792e-25	288	44.9655	44.1031	48.7329	286	35.7229	32.5298	40.0865	262	39.9129	35.8147	44.5234	370	88.5769	85.3008	54.487	540
BOV_RS04180	BOV_0840	VOC family protein	41.1577	0.0746736	0.625531	0.686241	1	21.8095	-1.23049	1.05296e-14	5.54511e-14	3.33261e-11	35.6588	-0.313053	0.0414722	0.0598266	1	41.1577	-1.30516	6.64959e-17	6.13701e-16	2.10459e-13	41.1577	-0.387727	0.0100191	0.0295117	1	35.6588	0.917436	4.86028e-09	1.96246e-08	1.53828e-05	266	26.8811	26.3656	45.0102	265	21.4243	19.5092	37.1431	221	21.7913	19.5538	37.556	254	39.3578	37.9022	37.4046	444
BOV_RS04185	BOV_0841	adenylosuccinate lyase	58.2414	0.166288	0.26977	0.331839	1	65.8641	0.197367	0.188455	0.234458	1	53.7813	-0.122619	0.415897	0.478138	1	65.8641	0.0310783	0.834029	0.869353	1	58.2414	-0.288907	0.0524655	0.113764	1	65.8641	-0.319986	0.0310191	0.0492778	1	527	35.8318	35.1446	89.1744	531	28.8834	26.3016	74.4263	408	27.0673	24.288	69.3341	645	67.2435	64.7565	94.9841	806
BOV_RS04190	BOV_0842	ribulose-phosphate 3-epimerase	74.5801	0.142945	0.347174	0.413396	1	96.2796	0.372157	0.0135265	0.0206818	1	69.6652	-0.130206	0.391879	0.453656	1	96.2796	0.229213	0.121898	0.167112	1	74.5801	-0.27315	0.0678308	0.137839	1	96.2796	-0.502363	0.000699336	0.00149047	1	338	44.1323	43.2859	57.1934	349	36.4552	33.1966	48.9167	304	38.7292	34.7526	51.6607	411	82.2837	79.2404	60.5248	502
BOV_RS04195	BOV_0843	lipid A biosynthesis lauroyl acyltransferase	19.7795	0.125664	0.497274	0.563304	1	43.8052	1.12318	3.60826e-10	1.27173e-09	1.14202e-06	25.8588	0.342168	0.060501	0.0850291	1	43.8052	0.997516	8.83879e-09	3.40486e-08	2.79748e-05	25.8588	0.216505	0.220433	0.345151	1	43.8052	-0.781011	4.56865e-06	1.31667e-05	0.0144598	122	11.6506	11.4272	20.6438	121	9.24421	8.41789	16.9597	121	11.2746	10.1169	20.5623	144	21.0855	20.3057	21.2058	192
BOV_RS04200	BOV_0844	zinc-binding dehydrogenase	27.4575	0.0591349	0.722184	0.773175	1	55.6298	0.926445	1.13474e-08	3.47672e-08	3.59145e-05	33.7339	0.190597	0.246808	0.304422	1	55.6298	0.86731	4.65597e-08	1.65196e-07	0.000147361	33.7339	0.131463	0.414438	0.548964	1	55.6298	-0.735847	2.73194e-06	8.09918e-06	0.00864658	196	16.862	16.5387	33.1654	219	15.0728	13.7254	30.6956	174	14.6059	13.1062	29.569	233	30.7356	29.5989	34.3121	301
BOV_RS04205	BOV_0845	beta-ketoacyl-ACP synthase	65.4654	-0.401104	0.00375293	0.00707868	1	110.393	0.200428	0.143544	0.182457	1	63.9125	-0.610019	1.02601e-05	2.51731e-05	0.0324733	110.393	0.601532	1.1015e-05	2.9345e-05	0.0348625	65.4654	-0.208914	0.130288	0.229896	1	110.393	-0.810446	3.05948e-09	1.27348e-08	9.68325e-06	759	52.5751	51.5668	128.431	832	46.1059	41.9846	116.615	807	54.5428	48.9425	137.139	662	70.3119	67.7113	97.4876	935
BOV_RS04210	BOV_0846	beta-ketoacyl-ACP synthase	58.1387	0.645458	9.85085e-06	2.82409e-05	0.0311779	88.4168	1.08727	5.62605e-14	2.79098e-13	1.78065e-10	64.481	0.617837	2.17118e-05	5.10914e-05	0.0687179	88.4168	0.441812	0.00165937	0.00324445	1	64.481	-0.0276204	0.845061	0.891826	1	88.4168	-0.469433	0.000793884	0.00167358	1	289	21.6446	21.2295	48.9021	361	21.6299	19.6964	50.5987	308	22.5076	20.1965	52.3405	513	58.9117	56.7328	75.5455	743
BOV_RS04215	BOV_0847	acyl carrier protein	156.761	1.66207	1.58127e-16	1.69078e-15	5.00471e-13	204.308	1.88635	4.59305e-21	3.73702e-20	1.4537e-17	151.048	1.43418	1.05724e-12	5.11646e-12	3.34616e-09	204.308	0.224273	0.229028	0.288471	1	156.761	-0.227896	0.22441	0.349174	1	204.308	-0.452169	0.0152366	0.0257979	1	75	23.5441	23.0925	12.6909	125	31.3924	28.5864	17.5203	104	31.8551	28.5843	17.6734	378	181.947	175.217	55.6651	428
BOV_RS04220	BOV_0848	glycoside hydrolase family 108 protein	55.1829	-0.919703	2.28473e-06	7.18092e-06	0.00723119	55.1829	-1.20836	5.28177e-10	1.83903e-09	1.67168e-06	55.1829	-1.54838	2.62678e-15	1.52546e-14	8.31377e-12	52.5732	-0.288653	0.140178	0.188096	1	52.5732	-0.628682	0.00141001	0.00574356	1	47.3991	-0.340029	0.0841828	0.119858	1	581	67.498	66.2035	98.3118	502	46.6566	42.4861	70.3616	559	63.3654	56.8591	94.9945	299	53.262	51.2921	44.0314	512
BOV_RS04225	BOV_0850	galactose mutarotase	180.651	1.0388	7.16458e-12	4.61831e-11	2.26759e-08	163.841	0.752998	6.73484e-07	1.76309e-06	0.00213158	170.282	0.780753	2.57659e-07	7.48158e-07	0.000815492	180.651	-0.285806	0.0554386	0.0826913	1	180.651	-0.258051	0.0837332	0.162815	1	170.282	0.0277553	0.852424	0.880535	1	716	61.9594	60.7711	121.155	648	44.8604	40.8505	90.8254	577	48.7186	43.7163	98.0534	1402	186.026	179.146	206.462	1830
BOV_RS04230	BOV_0849	sugar kinase	9.13197	-0.327825	0.10258	0.142085	1	10.7955	-0.232061	0.23687	0.288787	1	12.941	0.0144007	0.94079	0.950399	1	10.7955	0.0957636	0.620486	0.683243	1	12.941	0.342225	0.0732548	0.14646	1	12.941	0.246462	0.185591	0.24263	1	62	5.97886	5.8642	10.4911	113	8.71766	7.93841	15.8384	53	4.98687	4.47483	9.00664	71	10.4983	10.11	10.4556	92
BOV_RS04235	BOV_0851	DUF1045 domain-containing protein	9.03461	0.577883	0.0420708	0.0643878	1	38.8023	2.50348	1.75231e-20	1.3694e-19	5.54607e-17	9.48767	0.451865	0.109947	0.145843	1	38.8023	1.9256	8.15651e-15	6.27626e-14	2.58153e-11	9.48767	-0.126018	0.630361	0.727999	1	38.8023	-2.05162	7.79136e-17	6.6928e-16	2.46597e-13	43	5.20028	5.10055	7.27609	29	2.80576	2.55496	4.06472	24	2.83201	2.54123	4.07848	47	8.71542	8.39307	6.92132	74
BOV_RS04240	BOV_0853	alpha-D-ribose 1-methylphosphonate 5-triphosphate diphosphatase	16.5702	0.247382	0.204328	0.25951	1	27.712	0.816356	1.87231e-05	4.12953e-05	0.0592587	16.4698	0.0521192	0.788694	0.821123	1	27.712	0.568974	0.00202424	0.00390129	1	16.5702	-0.195263	0.299423	0.432629	1	27.712	-0.764237	3.23766e-05	8.31125e-05	0.102472	98	7.61011	7.46416	16.5827	130	8.07612	7.35422	18.2211	122	9.24379	8.29466	20.7323	132	15.717	15.1357	19.4386	207
BOV_RS04245	BOV_0852	HAD family hydrolase	43.4416	0.678561	0.000242682	0.000561468	0.768088	32.3459	0.105746	0.570157	0.626144	1	36.4553	0.250874	0.176548	0.224048	1	43.4416	-0.572814	0.001318	0.00261828	1	43.4416	-0.427687	0.0160973	0.0439756	1	36.4553	0.145127	0.417738	0.491242	1	115	14.8837	14.5983	19.4593	188	19.4655	17.7255	26.3506	104	13.1333	11.7848	17.6734	224	44.4522	42.8081	32.9867	292
BOV_RS04250	BOV_0854	ABC transporter substrate-binding protein	30.926	1.22228	1.50211e-11	9.2674e-11	4.75418e-08	34.1138	1.20797	1.8408e-11	7.33771e-11	5.82614e-08	45.3119	1.6005	2.86981e-19	2.27563e-18	9.08296e-16	34.1138	-0.014312	0.929189	0.946588	1	45.3119	0.378225	0.017676	0.0476322	1	45.3119	0.392537	0.0129281	0.0222105	1	77	8.63939	8.4737	13.0293	81	7.27063	6.62073	11.3532	69	7.55383	6.77822	11.7256	196	33.7195	32.4723	28.8634	265
dusA	BOV_0856	tRNA dihydrouridine(20/20a) synthase DusA	21.0257	-0.0604667	0.768071	0.813841	1	34.9516	0.505429	0.0121526	0.0188176	1	18.0678	-0.453697	0.0274487	0.0409595	1	34.9516	0.565896	0.00441256	0.00807277	1	21.0257	-0.39323	0.0527589	0.114068	1	34.9516	-0.959125	1.52653e-06	4.70086e-06	0.00483146	122	10.5573	10.3548	20.6438	188	13.0151	11.8517	26.3506	179	15.1138	13.5619	30.4186	166	22.0259	21.2113	24.4455	230
BOV_RS04260	BOV_0855	TIGR02281 family clan AA aspartic protease	248.418	0.466223	0.00439219	0.00817241	1	589.355	1.55431	1.43446e-21	1.22705e-20	4.54007e-18	224.156	0.138643	0.397084	0.459179	1	589.355	1.08809	1.75933e-11	9.60505e-11	5.56827e-08	248.418	-0.32758	0.0439354	0.0993975	1	589.355	-1.41567	2.19639e-18	2.20421e-17	6.95158e-15	837	105.101	103.085	141.63	972	97.643	88.915	136.238	949	116.271	104.333	161.27	1283	247.024	237.888	188.937	2050
BOV_RS04265	BOV_0857	DUF1289 domain-containing protein	320.893	1.8178	2.6303e-18	3.3704e-17	8.3249e-15	789.864	2.96153	1.38605e-46	5.92816e-45	4.38684e-43	244.249	1.24597	2.46384e-09	8.6838e-09	7.79805e-06	789.864	1.14373	5.25416e-09	2.09155e-08	1.66294e-05	320.893	-0.57183	0.00392789	0.0137476	1	789.864	-1.71556	2.56194e-18	2.55452e-17	8.10854e-15	129	58.5632	57.44	21.8283	120	43.5824	39.6867	16.8195	133	58.9131	52.864	22.6016	483	336.213	323.778	71.1276	632
BOV_RS04270	BOV_0858	adenosylcobinamide-GDP ribazoletransferase	12.0934	-0.487859	0.0114465	0.0197215	1	17.0342	-0.148771	0.424739	0.485658	1	9.83941	-0.95044	1.20339e-06	3.26369e-06	0.00380873	17.0342	0.339088	0.0684504	0.0997953	1	12.0934	-0.462581	0.0179757	0.0482651	1	17.0342	-0.801669	2.22894e-05	5.85757e-05	0.0705459	79	8.93172	8.76042	13.3677	107	9.67801	8.81292	14.9974	102	11.2521	10.0968	17.3335	77	13.3484	12.8547	11.3392	98
cobT_1			9.86877	-0.630447	0.00497111	0.00914742	1	19.3859	0.170158	0.431628	0.492467	1	11.5747	-0.586302	0.00814327	0.0132375	1	19.3859	0.800605	0.00023537	0.000522465	0.744948	11.5747	0.0441451	0.842981	0.890579	1	19.3859	-0.75646	0.000426979	0.000934413	1	101	8.76578	8.59767	17.0903	132	9.16511	8.34587	18.5015	107	9.06105	8.13068	18.1832	78	10.38	9.99606	11.4864	107
BOV_RS04280	BOV_0860	Lrp/AsnC family transcriptional regulator	70.6129	0.77825	1.78877e-06	5.71865e-06	0.00566147	159.528	1.79633	1.62183e-29	2.51621e-28	5.13308e-26	84.1565	0.862808	9.37003e-08	2.86256e-07	0.000296561	159.528	1.01808	1.14617e-11	6.38112e-11	3.62764e-08	84.1565	0.0845581	0.579355	0.688331	1	159.528	-0.933527	3.30221e-10	1.51706e-09	1.04515e-06	136	25.0823	24.6012	23.0127	151	22.2792	20.2877	21.1646	142	25.553	22.9293	24.131	271	76.6354	73.801	39.908	366
BOV_RS04285	BOV_0861	uracil-DNA glycosylase family protein	115.481	-0.273628	0.129536	0.174164	1	571.594	1.88651	3.89138e-26	4.57853e-25	1.23162e-22	148.073	-0.078289	0.663242	0.71158	1	571.594	2.16014	6.67994e-34	2.40866e-32	2.1142e-30	148.073	0.195339	0.276153	0.407922	1	571.594	-1.9648	1.48788e-28	3.29566e-27	4.70915e-25	492	67.8422	66.541	83.252	682	75.2339	68.5089	95.5909	767	103.194	92.5985	130.341	586	123.898	119.316	86.2956	775
BOV_RS04290	BOV_0862	thermonuclease family protein	25.1023	-0.244647	0.212849	0.269574	1	22.9908	-0.515817	0.00858577	0.0135396	1	25.083	-0.395417	0.0430979	0.0621151	1	25.1023	-0.27117	0.161928	0.213132	1	25.1023	-0.15077	0.434905	0.565491	1	25.083	0.1204	0.532682	0.602864	1	136	21.1219	20.7168	23.0127	108	13.4188	12.2193	15.1376	119	18.033	16.1814	20.2225	130	30.9578	29.8128	19.1441	155
BOV_RS04295	BOV_0863	sel1 repeat family protein	184.028	0.0812109	0.628299	0.688562	1	466.892	1.26053	4.14131e-14	2.07393e-13	1.31073e-10	372.781	0.935316	2.11846e-08	6.76583e-08	6.70494e-05	466.892	1.17932	1.2486e-12	7.68235e-12	3.95182e-09	372.781	0.854105	2.78459e-07	3.19587e-06	0.000881323	466.892	-0.325219	0.0491425	0.0747748	1	1042	120.109	117.806	176.318	1054	97.1949	88.5069	147.731	795	89.4131	80.2323	135.1	1123	198.482	191.141	165.375	1331
xth	BOV_0864	exodeoxyribonuclease III	113.602	1.69406	1.63111e-25	4.33822e-24	5.16248e-22	70.4676	0.85499	1.65746e-07	4.63006e-07	0.000524586	96.6897	1.28523	2.59971e-15	1.51252e-14	8.22809e-12	113.602	-0.839069	5.91664e-08	2.07082e-07	0.000187262	113.602	-0.408829	0.00789035	0.024401	1	96.6897	0.43024	0.00551439	0.0100353	1	207	23.4034	22.9545	35.0268	200	18.0897	16.4727	28.0325	189	20.8495	18.7087	32.118	712	123.43	118.865	104.851	959
BOV_RS04305	BOV_0865	tellurite resistance TerB family protein	1040.2	-0.0377565	0.872511	0.900977	1	2181.16	0.876662	0.000193227	0.000381512	0.611563	1444.12	0.272775	0.246189	0.303777	1	2181.16	0.914419	0.000100471	0.00023514	0.31799	1444.12	0.310532	0.186643	0.30442	1	2181.16	-0.603887	0.0101895	0.0177914	1	5220	652.69	640.172	883.283	5967	596.88	543.526	836.35	5327	649.897	583.167	905.252	5854	1122.33	1080.82	862.073	9102
erpA	BOV_0866	iron-sulfur cluster insertion protein ErpA	628.541	1.12523	2.40607e-11	1.45051e-10	7.6152e-08	778.834	1.27895	2.88364e-14	1.47205e-13	9.12671e-11	527.936	0.699184	3.36286e-05	7.71824e-05	0.106434	778.834	0.153718	0.354881	0.421158	1	628.541	-0.426046	0.0105187	0.0308004	1	778.834	-0.579764	0.000488505	0.00106305	1	729	197.356	193.571	123.355	677	146.624	133.518	94.8901	635	167.734	150.511	107.91	1518	630.123	606.818	223.544	2323
BOV_RS04315	BOV_0867	deoxyguanosinetriphosphate triphosphohydrolase	58.9149	0.281264	0.0491928	0.0741759	1	47.8471	-0.165534	0.24826	0.301083	1	54.5064	0.000869753	0.995148	0.995148	1	58.9149	-0.446797	0.00152742	0.00300541	1	58.9149	-0.280394	0.0461513	0.102963	1	54.5064	0.166403	0.237928	0.304379	1	421	30.8266	30.2354	71.238	470	27.5319	25.0709	65.8764	383	27.3632	24.5536	65.0857	568	63.7711	61.4124	83.6449	746
BOV_RS04320	BOV_0868	arginine--tRNA ligase	107.206	-0.222167	0.115002	0.156753	1	109.872	-0.337332	0.0165874	0.0250011	1	87.0844	-0.700079	7.06416e-07	1.96296e-06	0.00223581	109.872	-0.115166	0.412539	0.48293	1	107.206	-0.477912	0.000693879	0.00313246	1	109.872	-0.362746	0.00995448	0.0173909	1	1377	69.3401	68.0103	233.004	1808	72.8356	66.325	253.414	1617	79.4486	71.291	274.787	1433	110.644	106.552	211.027	2185
BOV_RS04325	BOV_0869	SPOR domain-containing protein	2874.87	-0.767545	1.68909e-06	5.43844e-06	0.00534599	2690.61	-1.43248	4.08946e-19	2.96861e-18	1.29431e-15	2697.62	-1.03038	1.30255e-10	5.20527e-10	4.12257e-07	2874.87	-0.664939	3.36616e-05	8.39104e-05	0.106539	2874.87	-0.262837	0.101137	0.188286	1	2697.62	0.402102	0.0121459	0.0209713	1	99402	2959.85	2903.08	16819.9	126824	3021.14	2751.09	17776	92736	2694.32	2417.67	15759.2	65248	2979.02	2868.84	9608.56	98559
nagZ	BOV_0870	beta-N-acetylhexosaminidase	54.6074	0.428351	0.00205948	0.00408156	1	46.1304	0.0380855	0.784566	0.818981	1	95.9987	1.07856	3.33371e-15	1.92892e-14	1.05512e-11	54.6074	-0.390265	0.00392409	0.0072605	1	95.9987	0.650211	9.83633e-07	9.75436e-06	0.0031132	95.9987	1.04048	5.55106e-15	4.15041e-14	1.75691e-11	271	23.5201	23.069	45.8563	364	25.2735	23.0144	51.0192	266	22.5256	20.2127	45.2031	451	60.0175	57.7977	66.4152	578
BOV_RS04335	BOV_0871	segregation/condensation protein A	241.663	0.370297	0.00867846	0.0152342	1	132.39	-0.649458	4.68765e-06	1.10308e-05	0.0148364	244.266	0.219929	0.118809	0.156159	1	241.663	-1.01976	4.5694e-13	2.91558e-12	1.44621e-09	244.266	-0.150368	0.282918	0.41544	1	244.266	0.869387	6.63739e-10	2.95726e-09	2.10073e-06	1065	110.657	108.535	180.21	1280	106.398	96.8876	179.408	1128	114.357	102.615	191.688	1583	252.199	242.871	233.116	2350
scpB	BOV_0872	SMC-Scp complex subunit ScpB	243.831	0.797534	1.96505e-09	9.31044e-09	6.21937e-06	127.122	-0.291099	0.029784	0.0431228	1	255.482	0.695889	1.58619e-07	4.73612e-07	0.000502029	243.831	-1.08863	1.51477e-16	1.37348e-15	4.79424e-13	255.482	-0.101645	0.436507	0.566831	1	255.482	0.986988	6.69108e-14	4.35904e-13	2.11773e-10	747	91.0864	89.3395	126.401	827	80.6739	73.4627	115.914	647	76.9773	69.0734	109.949	1360	254.275	244.871	200.277	1986
BOV_RS04345	BOV_0873	twin-arginine translocase TatA/TatE family subunit	65.1243	-1.24792	7.68427e-06	2.23331e-05	0.0243207	87.5462	-0.549213	0.0444017	0.0624029	1	65.4073	-0.983374	0.000356011	0.000717861	1	87.5462	0.698706	0.0119297	0.0203599	1	65.4073	0.264544	0.344869	0.480331	1	87.5462	-0.434162	0.113532	0.15689	1	282	113.992	111.806	47.7176	166	53.6819	48.8834	23.267	98	38.6524	34.6837	16.6538	86	53.3035	51.3321	12.6645	125
tatB	BOV_0874	Sec-independent protein translocase protein TatB	158.618	0.600012	5.38385e-05	0.000138996	0.170399	378.896	1.70334	4.28614e-31	7.37262e-30	1.35656e-27	241.691	1.04053	1.74484e-12	8.24242e-12	5.52242e-09	378.896	1.10333	1.64305e-14	1.22185e-13	5.20026e-11	241.691	0.440516	0.00228194	0.00873174	1	378.896	-0.662816	3.3737e-06	9.90705e-06	0.0106778	433	71.7821	70.4054	73.2685	408	54.1107	49.2739	57.1863	370	59.8488	53.7037	62.8765	705	179.205	172.577	103.82	950
tatC	BOV_0875	twin-arginine translocase subunit TatC	126.177	0.366064	0.0127356	0.0216827	1	357.625	1.71558	4.03758e-32	7.5615e-31	1.27789e-28	215.351	0.969473	3.06768e-11	1.30325e-10	9.70921e-08	357.625	1.34952	5.51586e-21	7.12695e-20	1.74577e-17	215.351	0.603409	2.82094e-05	0.000199816	0.0892826	357.625	-0.74611	1.65601e-07	5.67437e-07	0.000524129	531	56.9784	55.8856	89.8512	605	51.9356	47.2933	84.7984	621	65.0179	58.342	105.531	785	129.157	124.38	115.601	1206
serS	BOV_0876	serine--tRNA ligase	36.3788	0.205579	0.177018	0.228585	1	136.149	1.95271	1.92794e-39	5.75655e-38	6.10194e-36	64.3162	0.860408	9.68427e-09	3.18946e-08	3.06507e-05	136.149	1.74713	3.22344e-33	1.06339e-31	1.02022e-29	64.3162	0.65483	8.31126e-06	6.68271e-05	0.0263052	136.149	-1.0923	2.29522e-14	1.61029e-13	7.26436e-11	273	18.8221	18.4611	46.1947	349	19.2497	17.529	48.9167	261	17.5578	15.755	44.3534	383	40.4888	38.9913	56.4014	525
surE	BOV_0877	5'/3'-nucleotidase SurE	66.9618	0.479037	0.00152275	0.00310136	1	107.84	1.00792	1.41706e-11	5.73529e-11	4.485e-08	82.2929	0.604925	5.54357e-05	0.000124524	0.175454	107.84	0.528882	0.000260997	0.00057605	0.826054	82.2929	0.125887	0.387718	0.523587	1	107.84	-0.402995	0.00505779	0.00926414	1	278	32.0445	31.4299	47.0408	295	27.2035	24.7719	41.348	232	26.0929	23.4137	39.4253	384	67.869	65.3588	56.5487	522
BOV_RS04370	BOV_0878	protein-L-isoaspartate(D-aspartate) O-methyltransferase	68.0496	0.676204	5.56652e-06	1.64963e-05	0.017618	115.331	1.2823	2.1075e-18	1.44066e-17	6.67024e-15	90.8636	0.923155	3.73687e-10	1.41474e-09	1.18272e-06	115.331	0.606091	1.49464e-05	3.89812e-05	0.0473052	90.8636	0.246951	0.0795846	0.156383	1	115.331	-0.35914	0.00945223	0.016607	1	164	21.7014	21.2852	27.7507	231	24.454	22.2681	32.3776	226	29.1795	26.1834	38.4057	352	71.4197	68.7782	51.8363	490
BOV_RS04375	BOV_0879	IS5 family transposase	0.656745	1.19551	0.235392	0.294563	1	0.766237	1.08079	0.279073	0.333938	1	1.65016	2.18393	0.0219304	0.0333861	1	0.766237	-0.114723	0.879459	0.907857	1	1.65016	0.988413	0.155174	#N/A	1	1.65016	1.10314	0.105875	0.147558	1	0	0	0	0	1	0.151328	0.137801	0.140163	2	0.36913	0.331228	0.339873	0	0	0	0	9
BOV_RS04380	BOV_0880	IS5 family transposase	1.68164	1.05654	0.138378	0.184329	1	0.971561	0.171022	0.820457	0.847697	1	0.828341	-0.0712654	0.926741	0.939807	1	1.68164	-0.885522	0.135278	0.182549	1	1.68164	-1.12781	0.0689139	#N/A	1	0.971561	-0.242287	0.716118	0.764239	1	1	0.239907	0.235306	0.169211	2	0.383855	0.349544	0.280325	3	0.702247	0.630142	0.50981	6	2.20712	2.12549	0.883573	5
BOV_RS04395	BOV_0884	peptidoglycan DD-metalloendopeptidase family protein	2804.61	0.67528	0.000106431	0.000262551	0.336853	6169.08	1.66206	1.42344e-21	1.22092e-20	4.50518e-18	2904.89	0.558985	0.00133604	0.00246564	1	6169.08	0.986782	1.4584e-08	5.44879e-08	4.61583e-05	2904.89	-0.116296	0.504323	0.626456	1	6169.08	-1.10308	2.38274e-10	1.11111e-09	7.54136e-07	16616	1132.37	1110.65	2811.62	20020	1091.49	993.923	2806.05	13146	874.137	784.382	2233.99	27592	2883.21	2776.57	4063.26	36383
BOV_RS04400	BOV_0885	ATP-binding protein	22.2832	-0.193154	0.315701	0.380356	1	39.4199	0.479578	0.0107499	0.0167768	1	16.3324	-0.813185	3.05719e-05	7.06277e-05	0.09676	39.4199	0.672732	0.000293816	0.000643904	0.929929	22.2832	-0.620031	0.00130889	0.00537097	1	39.4199	-1.29276	6.84622e-12	3.68579e-11	2.16683e-08	140	14.2948	14.0207	23.6896	176	14.3767	13.0916	24.6686	165	16.4384	14.7506	28.0395	154	24.1103	23.2186	22.6784	231
yajC	BOV_0886	preprotein translocase subunit YajC	495.518	0.630078	4.09745e-05	0.00010807	0.129684	359.26	0.013901	0.928043	0.937821	1	470.455	0.370509	0.0158541	0.0246455	1	495.518	-0.616177	5.26332e-05	0.000128213	0.166584	495.518	-0.259569	0.0877866	0.16863	1	470.455	0.356608	0.0192635	0.0319274	1	706	182.746	179.241	119.463	924	191.342	174.238	129.51	762	192.453	172.692	129.492	1454	577.085	555.741	214.119	1907
secDF	BOV_0887	protein translocase subunit SecDF	68.1695	0.866554	7.0949e-07	2.40937e-06	0.00224553	98.3663	1.2365	1.29919e-12	5.76709e-12	4.11194e-09	71.0158	0.743214	2.08195e-05	4.90647e-05	0.0658939	98.3663	0.369945	0.0318305	0.0501302	1	71.0158	-0.123339	0.475083	0.601179	1	98.3663	-0.493284	0.00418019	0.0077761	1	608	23.1201	22.6767	102.881	778	23.668	21.5523	109.046	517	19.1824	17.2128	87.8572	1241	72.3586	69.6824	182.752	1632
BOV_RS04415	BOV_0888	Mth938-like domain-containing protein	29.4627	1.07033	2.36194e-06	7.41621e-06	0.00747554	34.934	1.16071	2.1432e-07	5.91905e-07	0.000678323	36.3542	1.19931	8.25455e-08	2.52911e-07	0.000261257	34.934	0.0903793	0.644798	0.705723	1	36.3542	0.128978	0.510354	0.633154	1	36.3542	0.0385984	0.841055	0.870531	1	35	7.94462	7.79225	5.9224	35	6.35576	5.78764	4.90569	48	10.6309	9.53938	8.15696	90	31.3242	30.1656	13.2536	106
BOV_RS04420	BOV_0889	phytoene/squalene synthase family protein	14.4903	0.114341	0.554972	0.619791	1	16.0414	0.122334	0.521911	0.5798	1	18.8888	0.345174	0.0684613	0.0950768	1	16.0414	0.00799288	0.965146	0.974892	1	18.8888	0.230833	0.202878	0.324331	1	18.8888	0.22284	0.211688	0.27409	1	66	7.00563	6.87128	11.168	108	9.17111	8.35133	15.1376	67	6.93911	6.22662	11.3858	106	17.2521	16.614	15.6098	115
trmFO	BOV_0890	methylenetetrahydrofolate--tRNA-(uracil(54)- C(5))-methyltransferase (FADH(2)-oxidizing) TrmFO	65.4648	-0.11279	0.572883	0.637319	1	401.374	2.36061	1.25368e-32	2.47993e-31	3.96789e-29	64.5135	-0.294178	0.141192	0.182546	1	401.374	2.4734	7.56633e-36	3.04717e-34	2.39474e-32	65.4648	-0.181388	0.362942	0.497353	1	401.374	-2.65479	4.41457e-41	2.2442e-39	1.39721e-37	651	41.1351	40.3462	110.157	678	34.2733	31.2097	95.0302	813	50.1242	44.9776	138.158	796	77.1217	74.2693	117.221	1044
BOV_RS04430	BOV_0891	DUF1127 domain-containing protein	165.877	-1.16078	8.6757e-05	0.00021655	0.274586	696.765	1.07711	0.000213307	0.000419327	0.675116	165.877	-2.61083	6.90352e-18	4.94336e-17	2.18496e-14	696.765	2.23789	2.24512e-14	1.64589e-13	7.10581e-11	134.766	-1.45005	2.00728e-06	1.84881e-05	0.00635304	696.765	-3.68794	1.20894e-34	4.07492e-33	3.82629e-31	299	180.063	176.609	50.5942	382	184.039	167.588	53.5421	291	170.99	153.433	49.4515	130	120.04	115.601	19.1441	239
BOV_RS04435	BOV_0892	DUF2157 domain-containing protein	27.8763	-1.21589	8.69451e-12	5.55922e-11	2.75181e-08	27.8763	-1.21639	5.82353e-12	2.43803e-11	1.84315e-08	27.8763	-1.28682	3.73997e-13	1.87591e-12	1.1837e-09	24.2544	-0.000507618	0.997746	0.998068	1	23.1988	-0.0709377	0.693753	0.779719	1	24.2544	-0.0704301	0.693585	0.747327	1	423	32.9344	32.3027	71.5764	447	27.8427	25.3539	62.6527	381	28.9441	25.9721	64.7458	178	21.2501	20.4642	26.2127	280
BOV_RS04440	BOV_0893	GDYXXLXY domain-containing protein	6.79018	-0.472894	0.114134	0.155704	1	6.81243	-0.658094	0.026995	0.0393729	1	10.7158	-0.00304126	0.991571	0.992512	1	6.81243	-0.1852	0.532717	0.600711	1	10.7158	0.469853	0.101791	0.189268	1	10.7158	0.655053	0.0216862	0.0354502	1	29	4.50394	4.41756	4.90713	53	6.58514	5.99651	7.42862	38	5.75843	5.16716	6.45759	24	5.71529	5.5039	3.53429	49
BOV_RS04445			1.97631	-0.0851386	0.939644	0.952891	1	1.35739	-4.32561	0.0865624	0.11444	1	1.5164	-0.785484	0.505659	0.565516	1	1.97631	-4.24048	0.0898251	#N/A	1	1.97631	-0.700345	0.534501	#N/A	1	1.5164	3.54013	0.160962	#N/A	1	3	3.19973	3.13836	0.507634	0	0	0	0	1	1.04068	0.933825	0.169937	0	0	0	0	0
BOV_RS04450	BOV_0895	trigger factor	402.689	1.38834	2.57127e-16	2.69472e-15	8.13806e-13	376.065	1.13353	2.2493e-11	8.85451e-11	7.11903e-08	376.827	1.11647	4.46604e-11	1.86971e-10	1.4135e-07	402.689	-0.254805	0.130544	0.17724	1	402.689	-0.271873	0.106715	0.195853	1	376.827	-0.0170675	0.919332	0.935625	1	1602	98.897	97.0002	271.077	1668	82.378	75.0144	233.791	1512	91.0747	81.7233	256.944	4666	441.669	425.334	687.125	6217
gatB	BOV_0896	Asp-tRNA(Asn)/Glu-tRNA(Gln) amidotransferase subunit GatB	85.5482	0.899961	1.04527e-08	4.53813e-08	3.3083e-05	95.2813	0.900178	9.68331e-09	2.9871e-08	3.06477e-05	75.4305	0.54583	0.000522494	0.00103098	1	95.2813	0.000217708	0.998873	0.998873	1	85.5482	-0.35413	0.0219608	0.0570596	1	95.2813	-0.354348	0.0216041	0.0353533	1	590	34.7506	34.0842	99.8347	482	22.7118	20.6817	67.5584	413	23.7348	21.2978	70.1838	1030	93.0208	89.5803	151.68	1282
BOV_RS04460	BOV_0897	GNAT family N-acetyltransferase	32.5005	0.967965	2.61549e-06	8.1718e-06	0.00827804	45.7018	1.2989	1.41059e-10	5.16726e-10	4.46451e-07	37.9462	1.01039	7.39226e-07	2.05233e-06	0.00233965	45.7018	0.330935	0.0715817	0.103775	1	37.9462	0.0424199	0.819056	0.874306	1	45.7018	-0.288515	0.111974	0.154944	1	71	12.4709	12.2317	12.014	53	7.44748	6.78177	7.42862	59	10.1115	9.07329	10.0263	123	33.1265	31.9013	18.1132	190
BOV_RS04465	BOV_0898	NADH:ubiquinone oxidoreductase subunit NDUFA12	788.224	-0.0925569	0.469995	0.536435	1	1056.75	0.183779	0.150543	0.190892	1	726.332	-0.381108	0.00293307	0.00514304	1	1056.75	0.276336	0.0303032	0.0480175	1	788.224	-0.288551	0.0240172	0.0611739	1	1056.75	-0.564887	9.5271e-06	2.61679e-05	0.0301533	2429	523.185	513.151	411.014	2560	441.126	401.695	358.816	2474	519.94	466.553	420.423	2631	868.922	836.784	387.447	3248
BOV_RS04470	BOV_0900	DUF2155 domain-containing protein	216.754	1.65091	5.75856e-20	8.76242e-19	1.82258e-16	390.587	2.34324	6.13479e-39	1.71828e-37	1.94166e-35	348.835	2.16889	1.48522e-33	3.21967e-32	4.70071e-30	390.587	0.692324	6.28622e-05	0.000150996	0.198959	348.835	0.517971	0.00277642	0.0102553	1	390.587	-0.174353	0.311241	0.382393	1	289	54.3183	53.2766	48.9021	232	34.8844	31.7662	32.5177	179	32.8267	29.4561	30.4186	772	222.484	214.255	113.686	960
BOV_RS04475	BOV_0901	leucyl/phenylalanyl-tRNA--protein transferase	6.05627	-0.676065	0.0217533	0.0352891	1	8.67852	-0.292402	0.300011	0.3567	1	14.9996	0.498783	0.0675284	0.0939461	1	8.67852	0.383663	0.179567	0.232898	1	14.9996	1.17485	2.17723e-05	0.000157215	0.0689095	14.9996	0.791185	0.00266243	0.00516658	1	39	6.05702	5.94086	6.59924	39	4.84567	4.41253	5.46634	40	6.0615	5.43912	6.79746	31	7.38224	7.10921	4.56513	32
accC	BOV_0902	acetyl-CoA carboxylase biotin carboxylase subunit	185.122	0.299712	0.019328	0.0316795	1	467.014	1.4824	2.83792e-31	4.96244e-30	8.98202e-28	237.072	0.489534	0.000128473	0.000275298	0.406616	467.014	1.18269	9.86784e-21	1.24391e-19	3.12317e-17	237.072	0.189822	0.135178	0.237119	1	467.014	-0.99287	3.93038e-15	2.99462e-14	1.24396e-11	1406	91.5873	89.8308	237.911	1578	82.234	74.8834	221.177	1449	92.0967	82.6404	246.238	2062	205.954	198.337	303.655	2668
BOV_RS04485	BOV_0903	acetyl-CoA carboxylase biotin carboxyl carrier protein	317	0.389676	0.00704342	0.0125946	1	614.409	1.19336	1.02932e-16	6.25298e-16	3.2578e-13	412.03	0.600742	3.08093e-05	7.11243e-05	0.0975115	614.409	0.803689	1.66686e-08	6.17554e-08	5.2756e-05	412.03	0.211066	0.139427	0.242985	1	614.409	-0.592622	2.98286e-05	7.69537e-05	0.0944074	787	147.919	145.082	133.169	886	133.222	121.314	124.184	808	148.179	132.964	137.309	1156	333.149	320.827	170.235	1704
aroQ	BOV_0904	type II 3-dehydroquinate dehydratase	106.54	1.63508	1.97152e-19	2.84925e-18	6.23986e-16	194.531	2.35004	3.59215e-39	1.04304e-37	1.13692e-35	128.207	1.72877	1.01489e-21	9.70426e-21	3.21211e-18	194.531	0.71496	1.70893e-05	4.42723e-05	0.0540876	128.207	0.0936875	0.575752	0.686242	1	194.531	-0.621273	0.000171979	0.000398884	0.544314	121	22.5983	22.1649	20.4746	134	20.0212	18.2316	18.7818	98	17.8584	16.0247	16.6538	389	111.397	107.277	57.285	490
BOV_RS04495	BOV_0905	DsbA family protein	120.4	0.774203	9.15341e-07	3.04953e-06	0.00289705	156.145	0.995	2.35015e-10	8.43337e-10	7.43823e-07	103.246	0.37697	0.0169804	0.0262931	1	156.145	0.220797	0.151125	0.201046	1	120.4	-0.397234	0.0102424	0.03008	1	156.145	-0.61803	6.00139e-05	0.000148961	0.189944	402	44.5957	43.7404	68.023	513	45.528	41.4584	71.9034	314	33.9877	30.4979	53.3601	776	131.996	127.114	114.275	987
BOV_RS04500	BOV_0906	M48 family metalloprotease	114.155	0.137301	0.345176	0.411326	1	154.244	0.412285	0.00445552	0.0073523	1	114.079	-0.0360504	0.804117	0.835532	1	154.244	0.274984	0.0564712	0.0839086	1	114.155	-0.173351	0.230445	0.356142	1	154.244	-0.448335	0.0018589	0.00370465	1	1030	64.3937	63.1587	174.288	1246	62.3188	56.7483	174.643	928	56.6083	50.7958	157.701	1333	127.782	123.056	196.3	1709
BOV_RS04505	BOV_0907	aminotransferase class I/II-fold pyridoxal phosphate-dependent enzyme	17.4639	0.0145521	0.936878	0.950696	1	16.6391	-0.204915	0.263681	0.318046	1	13.4194	-0.529324	0.00436425	0.00744227	1	17.4639	-0.219467	0.221178	0.279834	1	17.4639	-0.543876	0.0027754	0.0102553	1	16.6391	-0.324409	0.0736804	0.106768	1	116	8.82215	8.65296	19.6285	171	10.4042	9.47417	23.9678	151	11.2052	10.0547	25.6604	161	18.7748	18.0804	23.7092	221
BOV_RS04510	BOV_0908	ribonuclease E	38.3833	1.23262	2.07483e-13	1.59777e-12	6.56684e-10	31.1645	0.771202	4.46972e-06	1.05572e-05	0.0141467	54.1738	1.55986	1.04603e-20	9.35218e-20	3.31067e-17	38.3833	-0.461414	0.00475673	0.00864632	1	54.1738	0.327246	0.0440299	0.0995357	1	54.1738	0.788659	1.26051e-06	3.94037e-06	0.00398952	353	11.6777	11.4538	59.7316	331	8.76004	7.977	46.3938	262	8.45688	7.58855	44.5234	767	38.9055	37.4665	112.95	1025
BOV_RS04515	BOV_0909	hypothetical protein	2.8006	-1.45338	0.0224667	0.0363348	1	2.8006	-3.441	0.000167238	0.00033269	0.52931	2.8006	-1.67806	0.00826939	0.0134219	1	1.80325	-1.98762	0.0386098	0.0596854	1	1.87481	-0.224678	0.748604	#N/A	1	1.87481	1.76295	0.0663212	0.0969647	1	7	3.33161	3.26772	1.18448	10	3.8076	3.46725	1.40163	4	1.85756	1.66683	0.679746	2	1.45955	1.40557	0.294524	3
BOV_RS04520	BOV_0910	N-acetylmuramoyl-L-alanine amidase	36.7674	0.154088	0.363417	0.428864	1	94.8365	1.3573	3.91464e-16	2.28174e-15	1.23898e-12	32.88	-0.182632	0.281965	0.341662	1	94.8365	1.20321	2.35051e-13	1.55415e-12	7.43938e-10	36.7674	-0.33672	0.0441278	0.0996055	1	94.8365	-1.53993	7.57616e-21	9.66818e-20	2.39785e-17	317	22.114	21.6899	53.64	321	17.9146	16.3133	44.9922	271	18.446	16.552	46.0528	355	37.9724	36.568	52.2781	477
BOV_RS04525	BOV_0911	penicillin-binding protein 1A	1035.85	-0.477049	0.00557014	0.0101611	1	796.428	-1.01247	4.03251e-09	1.2827e-08	1.27629e-05	1110.5	-0.548935	0.00142282	0.00261137	1	1035.85	-0.53542	0.00186443	0.0036135	1	1110.5	-0.0718865	0.67613	0.767158	1	1110.5	0.463534	0.00707088	0.0126452	1	23228	835.885	819.853	3930.44	30003	863.761	786.552	4205.3	24337	854.529	766.788	4135.75	19622	1082.7	1042.66	2889.58	29144
prfB	BOV_0912	peptide chain release factor 2	24.3963	0.884833	1.65204e-05	4.60678e-05	0.052287	38.0135	1.35799	2.19888e-11	8.68845e-11	6.95945e-08	81.2866	2.45657	2.42956e-34	5.57215e-33	7.68956e-31	38.0135	0.473153	0.0141742	0.0239011	1	81.2866	1.57174	1.82696e-16	1.00652e-14	5.78232e-13	81.2866	1.09858	5.31935e-09	2.13393e-08	1.68357e-05	92	7.21379	7.07544	15.5674	135	8.46845	7.71148	18.9219	99	7.57419	6.79649	16.8237	243	29.2155	28.135	35.7847	304
BOV_RS04545	BOV_0916	hypothetical protein	257.281	0.784245	2.92483e-06	9.07558e-06	0.00925709	88.3635	-0.914688	9.22648e-08	2.6237e-07	0.000292018	188.002	0.154567	0.358489	0.421165	1	257.281	-1.69893	5.48626e-24	9.34774e-23	1.7364e-20	257.281	-0.629679	0.000138406	0.000794902	0.438056	188.002	1.06925	2.38763e-10	1.11172e-09	7.55686e-07	433	105.597	103.572	73.2685	374	72.9674	66.4451	52.4208	371	88.28	79.2156	63.0465	698	261.006	251.352	102.789	1175
BOV_RS04550	BOV_0917	ferritin-like domain-containing protein	36.1154	0.0943493	0.533645	0.599144	1	35.7967	-0.0621445	0.680462	0.727906	1	46.095	0.284136	0.0572766	0.0809287	1	36.1154	-0.156494	0.286525	0.349809	1	46.095	0.189787	0.191644	0.310366	1	46.095	0.346281	0.0166621	0.0279746	1	191	21.2684	20.8605	32.3194	217	19.3311	17.6032	30.4153	175	19.0137	17.0614	29.7389	235	40.1238	38.6398	34.6066	322
bcp	BOV_0918	thioredoxin-dependent thiol peroxidase	268.436	-0.0794434	0.566349	0.630937	1	156.627	-1.57745	5.07207e-29	7.64434e-28	1.60531e-25	181.078	-0.82351	3.38879e-09	1.17604e-08	1.07255e-05	268.436	-1.49801	1.46522e-26	3.04944e-25	4.63744e-23	268.436	-0.744066	8.03374e-08	1.03915e-06	0.000254268	181.078	0.753943	9.31896e-08	3.27643e-07	0.000294945	997	190.216	186.568	168.704	1006	153.548	139.823	141.004	859	159.908	143.489	145.976	971	284.055	273.549	142.992	1424
BOV_RS04560	BOV_0919	hypothetical protein	113.482	-0.245915	0.0746535	0.106962	1	109.85	-0.450325	0.00109354	0.00195319	1	195.497	0.365237	0.00797323	0.0129878	1	113.482	-0.20441	0.137959	0.185601	1	195.497	0.611152	8.85376e-06	7.02398e-05	0.0280221	195.497	0.815562	3.00399e-09	1.25206e-08	9.50762e-06	3282	85.4785	83.8392	555.352	3738	77.8847	70.9228	523.928	2964	75.322	67.5881	503.692	2825	112.816	108.643	416.016	4327
BOV_RS04565	BOV_0920	tyrosine--tRNA ligase	91.535	0.916797	6.45598e-11	3.67503e-10	2.04332e-07	96.7015	0.840288	1.96708e-09	6.50259e-09	6.22582e-06	108.147	0.986728	1.74325e-12	8.24242e-12	5.51739e-09	96.7015	-0.0765099	0.575029	0.642119	1	108.147	0.0699302	0.607944	0.710363	1	108.147	0.14644	0.281594	0.351183	1	409	28.8732	28.3195	69.2074	512	28.9159	26.3312	71.7632	402	27.69	24.8469	68.3145	923	99.9093	96.214	135.923	1170
BOV_RS04570	BOV_0922	anhydro-N-acetylmuramic acid kinase	29.7328	-0.0178915	0.912527	0.93076	1	63.1608	0.906314	1.26586e-08	3.8635e-08	4.00645e-05	27.5703	-0.296422	0.0688522	0.0955359	1	63.1608	0.924205	3.70529e-09	1.51584e-08	1.17272e-05	29.7328	-0.278531	0.0825679	0.160759	1	63.1608	-1.20274	1.70379e-14	1.20627e-13	5.39251e-11	211	16.6479	16.3286	35.7036	306	19.3149	17.5884	42.8898	223	17.1675	15.4048	37.8959	258	31.2125	30.0581	37.9936	373
BOV_RS04575	BOV_0921	multidrug transporter	1803.13	-1.00573	3.32306e-09	1.51699e-08	1.05175e-05	2542.09	-0.517428	0.00232058	0.00397007	1	1803.13	-2.1413	3.05296e-36	8.18865e-35	9.66261e-33	2542.09	0.488306	0.00407235	0.00751241	1	1644.84	-1.13556	2.69745e-11	6.47171e-10	8.53743e-08	2542.09	-1.62387	1.48895e-21	2.01626e-20	4.71253e-18	6374	1694.48	1661.99	1078.55	9806	2085.51	1899.09	1374.43	7941	2059.8	1848.31	1349.47	4120	1679.4	1617.29	606.72	6176
BOV_RS04580	BOV_0923	alpha/beta hydrolase	65.3408	0.356504	0.0558182	0.0830191	1	148.419	1.36906	9.77482e-14	4.73772e-13	3.09373e-10	65.7437	0.189052	0.309771	0.372077	1	148.419	1.01255	2.0297e-08	7.46632e-08	6.42401e-05	65.7437	-0.167453	0.359545	0.494748	1	148.419	-1.18001	5.84154e-11	2.83928e-10	1.84885e-07	200	26.2299	25.7268	33.8423	304	31.8958	29.0448	42.6094	249	31.8633	28.5916	42.3142	323	64.9532	62.5508	47.5657	463
BOV_RS04585	BOV_0924	cysteine desulfurase	49.7067	-1.61496	1.43162e-20	2.37229e-19	4.53108e-17	49.7067	-1.70479	6.39801e-23	6.0267e-22	2.02497e-19	49.7067	-1.95022	3.6044e-29	5.3811e-28	1.14079e-25	31.326	-0.0898268	0.609709	0.674049	1	29.6347	-0.335265	0.0581328	0.123092	1	31.326	-0.245438	0.163697	0.217399	1	618	46.4028	45.5129	104.573	905	54.3624	49.5031	126.847	823	60.295	54.104	139.858	249	28.6673	27.607	36.6683	414
sufB	BOV_0925	Fe-S cluster assembly protein SufB	1383.04	-0.487549	0.0296926	0.046965	1	1963.4	-0.117653	0.599775	0.655034	1	1069.29	-1.45185	9.60374e-11	3.89191e-10	3.03958e-07	1963.4	0.369896	0.0990035	0.138856	1	1383.04	-0.964298	1.7132e-05	0.000128707	0.0542229	1963.4	-1.33419	2.6943e-09	1.13212e-08	8.52747e-06	20517	1191.79	1168.93	3471.71	19393	901.206	820.65	2718.17	23955	1357.71	1218.3	4070.83	16786	1495.08	1439.78	2471.94	26015
sufC	BOV_0926	Fe-S cluster assembly ATPase SufC	973.516	-0.552572	0.00369097	0.00697013	1	1499.45	-0.070395	0.711321	0.754721	1	787.338	-1.25811	3.90538e-11	1.6415e-10	1.23605e-07	1499.45	0.482177	0.0112522	0.0192779	1	973.516	-0.705533	0.000211155	0.00113987	0.668305	1499.45	-1.18771	4.35045e-10	1.97522e-09	1.37692e-06	7717	903.642	886.311	1305.8	7295	683.388	622.302	1022.49	8324	951.054	853.402	1414.55	6051	1086.44	1046.26	891.083	8741
sufD	BOV_0927	Fe-S cluster assembly protein SufD	904.768	-1.29262	1.90903e-09	9.08582e-09	6.04207e-06	1136.46	-0.674831	0.00171005	0.00297216	1	904.768	-2.08903	2.96456e-22	2.95989e-21	9.38284e-19	1136.46	0.617791	0.00410097	0.00755622	1	671.222	-0.796405	0.000217946	0.00117038	0.6898	1136.46	-1.4142	5.10098e-11	2.49104e-10	1.61446e-07	13916	963.947	945.46	2354.75	14636	811.065	738.566	2051.42	16988	1148.17	1030.28	2886.88	6764	718.413	691.842	996.081	10500
BOV_RS04605	BOV_0928	cysteine desulfurase	349.348	0.23478	0.116222	0.158281	1	528.993	0.684158	4.56186e-06	1.07588e-05	0.0144383	234.434	-0.513252	0.000605183	0.00118381	1	528.993	0.449377	0.00254566	0.00484597	1	349.348	-0.748033	5.4594e-07	5.90608e-06	0.0017279	528.993	-1.19741	9.72413e-16	7.75181e-15	3.07769e-12	2494	177.336	173.935	422.013	2572	146.307	133.229	360.498	2931	203.349	182.469	498.084	3351	365.348	351.835	493.476	5098
BOV_RS04610	BOV_0929	SUF system Fe-S cluster assembly protein	489.51	-0.7014	1.98308e-06	6.29534e-06	0.00627646	1149.55	0.374781	0.010685	0.016692	1	435.463	-1.28213	4.084e-18	2.98369e-17	1.29259e-14	1149.55	1.07618	2.42948e-13	1.60294e-12	7.68929e-10	489.51	-0.580731	8.64288e-05	0.000524746	0.273547	1149.55	-1.65691	2.22214e-29	5.34176e-28	7.03308e-26	1946	410.169	402.303	329.285	2417	407.56	371.129	338.773	2888	593.94	532.956	490.777	1574	508.695	489.88	231.791	2434
BOV_RS04615	BOV_0930	glycosyltransferase	1573.72	1.5187	3.7429e-16	3.82138e-15	1.18463e-12	1452.7	1.25721	1.54075e-11	6.21998e-11	4.87646e-08	1548.7	1.31908	1.48339e-12	7.06004e-12	4.69492e-09	1573.72	-0.261495	0.159879	0.210793	1	1573.72	-0.19962	0.283304	0.415801	1	1548.7	0.0618755	0.739453	0.78502	1	3944	359.203	352.314	667.37	4127	300.699	273.821	578.451	3512	312.092	280.047	596.817	11972	1671.87	1610.03	1763.02	16356
BOV_RS04620			9.43555	-1.29229	0.116401	0.158455	1	9.43555	-2.89317	0.00196099	0.00338414	1	9.43555	-2.51819	0.0049264	0.00832464	1	6.2122	-1.60087	0.096538	0.135828	1	6.2122	-1.2259	0.185368	#N/A	1	2.9835	0.374974	0.71474	0.763752	1	16	18.637	18.2796	2.70738	1	0.93186	0.848563	0.140163	9	10.2288	9.17851	1.52943	0	0	0	0	10
BOV_RS04625	BOV_0932	NAD kinase	165.512	1.70733	1.4278e-28	5.44457e-27	4.51899e-25	97.9302	0.802346	2.21464e-07	6.1057e-07	0.000700934	181.887	1.66882	1.85433e-27	2.51887e-26	5.86896e-24	165.512	-0.90498	1.11482e-09	4.82831e-09	3.52842e-06	181.887	-0.0385066	0.793816	0.856577	1	181.887	0.866474	5.11427e-09	2.06234e-08	1.61867e-05	236	26.9923	26.4747	39.9339	384	35.1362	31.9954	53.8224	240	26.7834	24.0333	40.7848	1039	182.212	175.472	153.005	1296
BOV_RS04630	BOV_0933	DEAD/DEAH box helicase	101.835	0.967451	2.98562e-08	1.20376e-07	9.44949e-05	118.931	1.02804	3.64924e-09	1.17496e-08	1.15499e-05	138.737	1.24086	1.03517e-12	5.01733e-12	3.27631e-09	118.931	0.0605915	0.724498	0.775247	1	138.737	0.273406	0.111483	0.202604	1	138.737	0.212815	0.214602	0.277284	1	546	33.3575	32.7178	92.3894	613	29.961	27.2829	85.9197	478	28.4941	25.5684	81.2297	1155	108.197	104.195	170.088	1432
sufA	BOV_0934	Fe-S cluster assembly scaffold SufA	376.703	1.12293	4.80192e-07	1.6738e-06	0.00151981	761.591	1.9888	3.90846e-19	2.84374e-18	1.23703e-15	684.779	1.82659	2.25058e-16	1.45666e-15	7.12308e-13	761.591	0.865871	8.45309e-05	0.00019949	0.26754	684.779	0.703658	0.0014045	0.00573167	1	761.591	-0.162214	0.460357	0.533685	1	527	122.449	120.101	89.1744	491	91.2684	83.1102	68.8198	412	93.4044	83.8138	70.0139	1123	400.089	385.291	165.375	1632
BOV_RS04640	BOV_0935	hypothetical protein	403.372	0.420214	0.00552161	0.0100784	1	311.855	-0.105585	0.486091	0.545947	1	483.556	0.509953	0.000746347	0.0014386	1	403.372	-0.525799	0.000488786	0.00103746	1	483.556	0.0897396	0.550836	0.666425	1	483.556	0.615539	4.36295e-05	0.000110898	0.138087	1551	220.038	215.818	262.447	1447	164.228	149.548	202.815	1092	151.159	135.638	185.571	1913	416.133	400.742	281.713	2854
BOV_RS04645	BOV_0936	heavy-metal-associated domain-containing protein	98.3606	-0.90489	1.61363e-07	5.96628e-07	0.000510713	98.3606	-1.08661	2.66399e-10	9.47364e-10	8.43154e-07	148.502	-0.448952	0.00778838	0.0127194	1	96.9007	-0.181723	0.297623	0.361933	1	148.502	0.455938	0.00774797	0.0240608	1	148.502	0.637661	0.000184153	0.000424578	0.582843	211	92.93	91.1477	35.7036	370	130.368	118.714	51.8602	221	94.9711	85.2196	37.556	152	102.648	98.8512	22.3839	192
BOV_RS04650	BOV_0937	protein-L-isoaspartate O-methyltransferase	338.16	0.998684	7.90271e-12	5.08375e-11	2.50121e-08	259.177	0.469956	0.00130484	0.00231491	1	299.428	0.65112	8.27185e-06	2.06145e-05	0.0261804	338.16	-0.528728	0.00024797	0.000548861	0.784824	338.16	-0.347564	0.0159136	0.0436507	1	299.428	0.181164	0.209454	0.271651	1	777	102.817	100.845	131.477	987	104.485	95.1456	138.34	702	90.6371	81.3307	119.295	1877	380.838	366.752	276.411	2206
bepC	BOV_0938	multidrug efflux RND transporter outer membrane subunit BepC	204.866	0.910373	1.36686e-10	7.53676e-10	4.3261e-07	253.071	1.06206	6.31277e-14	3.11699e-13	1.99799e-10	178.264	0.535272	0.00016142	0.000341506	0.510893	253.071	0.151688	0.279143	0.342279	1	204.866	-0.375101	0.00757273	0.0236152	1	253.071	-0.526789	0.000172133	0.000398942	0.5448	1042	67.2821	65.9918	176.318	1258	64.9841	59.1754	176.325	957	60.2934	54.1026	162.629	2248	222.567	214.335	331.045	2964
BOV_RS04660	BOV_0939	PopZ family protein	230.028	2.58136	2.5336e-35	1.74323e-33	8.01886e-32	84.3265	0.985762	2.55015e-06	6.20386e-06	0.00807122	161.718	1.89718	8.93973e-20	7.34916e-19	2.82943e-16	230.028	-1.5956	3.02132e-15	2.43969e-14	9.56248e-12	230.028	-0.684178	0.000668129	0.00303927	1	161.718	0.91142	6.81281e-06	1.91364e-05	0.0215626	253	30.597	30.0102	42.8105	212	20.5111	18.6777	29.7145	144	16.9921	15.2474	24.4709	1310	242.919	233.935	192.913	1750
BOV_RS04665	BOV_0940	valine--tRNA ligase	42.715	0.678358	2.33505e-05	6.37106e-05	0.0739043	72.2951	1.2836	8.45984e-16	4.82439e-15	2.67754e-12	46.3945	0.618488	0.000112063	0.000242599	0.354679	72.2951	0.60524	0.000117908	0.000273267	0.373178	46.3945	-0.05987	0.704391	0.787806	1	72.2951	-0.66511	2.2531e-05	5.91106e-05	0.0713107	578	18.7222	18.3632	97.8042	558	14.4597	13.1672	78.2107	443	14.001	12.5634	75.2819	986	48.971	47.1598	145.201	1174
BOV_RS04670	BOV_0941	hypothetical protein	189.576	2.85475	9.66949e-35	6.37582e-33	3.06039e-31	62.4977	1.10707	2.88092e-06	6.96038e-06	0.0091181	356.7	3.59969	8.47176e-55	7.88621e-53	2.68131e-51	189.576	-1.74768	1.86126e-16	1.67298e-15	5.89089e-13	356.7	0.744942	0.000298156	0.00152146	0.943663	356.7	2.49262	3.14391e-32	9.02711e-31	9.95048e-29	76	22.2045	21.7786	12.8601	75	17.53	15.9631	10.5122	23	6.55662	5.8834	3.90854	389	174.264	167.819	57.285	635
BOV_RS04675	BOV_0942	OmpP1/FadL family transporter	23.9524	1.52452	5.19404e-12	3.43072e-11	1.64391e-08	18.0073	0.960457	1.5585e-05	3.46881e-05	0.0493264	107.776	3.54061	1.34131e-60	1.76885e-58	4.24523e-57	23.9524	-0.564066	0.00505983	0.00913303	1	107.776	2.01609	2.38574e-25	2.83903e-23	7.55087e-22	107.776	2.58016	7.92322e-40	3.77998e-38	2.5077e-36	58	5.2824	5.18109	9.81426	58	4.22596	3.84822	8.12943	59	5.24301	4.70467	10.0263	172	24.0195	23.1311	25.3291	240
BOV_RS04680	BOV_0943	NAD(P)-dependent oxidoreductase	278.098	0.686016	4.30861e-05	0.000113168	0.136368	505.215	1.3988	6.20081e-17	3.8034e-16	1.96255e-13	315.03	0.692358	3.60027e-05	8.25116e-05	0.113948	505.215	0.712785	1.80321e-05	4.65554e-05	0.0570714	315.03	0.00634242	0.969615	0.977854	1	505.215	-0.706442	2.10332e-05	5.56043e-05	0.06657	1079	109.04	106.949	182.579	1242	100.411	91.4356	174.082	970	95.6451	85.8244	164.838	1982	307.115	295.756	291.874	2449
BOV_RS04685	BOV_0944	glutathione S-transferase	784.872	-1.01561	7.94673e-12	5.1017e-11	2.51514e-08	1332.79	-0.261028	0.0776989	0.104202	1	869.206	-0.903786	1.08552e-09	3.95814e-09	3.43566e-06	1332.79	0.754584	3.59701e-07	1.14756e-06	0.00113845	869.206	0.111825	0.451631	0.581142	1	1332.79	-0.642758	1.41191e-05	3.82722e-05	0.044687	2462	691.906	678.636	416.598	3749	842.886	767.543	525.47	3692	1012.39	908.436	627.406	1727	744.189	716.665	254.322	2367
BOV_RS04690	BOV_0945	transporter substrate-binding domain-containing protein	554.388	1.1972	4.80145e-14	3.94716e-13	1.51966e-10	717.872	1.42621	2.43411e-19	1.78332e-18	7.70394e-16	574.055	1.07762	1.14105e-11	5.01588e-11	3.61143e-08	717.872	0.229013	0.144608	0.193455	1	574.055	-0.119585	0.446634	0.575959	1	717.872	-0.348598	0.0263051	0.0423531	1	1052	174.399	171.054	178.01	906	120.158	109.417	126.987	824	133.285	119.599	140.028	2385	606.246	583.823	351.22	2986
mobB	BOV_0946	molybdopterin-guanine dinucleotide biosynthesis protein B	123.532	1.06937	3.18326e-09	1.45717e-08	1.0075e-05	304.434	2.22232	1.58515e-35	3.58357e-34	5.017e-32	172.798	1.38631	1.15833e-14	6.47722e-14	3.66611e-11	304.434	1.15295	2.3616e-11	1.27141e-10	7.47447e-08	172.798	0.316942	0.0677422	0.137753	1	304.434	-0.83601	1.08771e-06	3.44183e-06	0.0034426	169	29.6842	29.1149	28.5967	245	34.427	31.3497	34.3398	233	39.9319	35.8318	39.5952	441	118.771	114.378	64.9426	686
BOV_RS04700	BOV_0947	molybdenum cofactor guanylyltransferase	133.325	0.875152	1.99184e-07	7.27964e-07	0.000630417	258.97	1.67654	1.07072e-23	1.08269e-22	3.38882e-20	232.539	1.51448	1.34442e-19	1.08548e-18	4.25508e-16	258.97	0.80139	9.36484e-07	2.83874e-06	0.00296397	232.539	0.639324	9.26741e-05	0.000560377	0.293313	258.97	-0.162066	0.317984	0.389904	1	328	43.5983	42.7621	55.5013	405	43.067	39.2174	56.7658	324	42.0209	37.7063	55.0594	652	132.885	127.97	96.0149	993
moaA	BOV_0948	GTP 3',8-cyclase MoaA	987.531	0.546223	0.0191751	0.0314778	1	2320.13	1.64376	1.77796e-12	7.76173e-12	5.62725e-09	1160.25	0.612256	0.00864999	0.0139822	1	2320.13	1.09754	2.46606e-06	7.16707e-06	0.00780509	1160.25	0.0660327	0.776903	0.843526	1	2320.13	-1.03151	9.5084e-06	2.61398e-05	0.0300941	4905	419.535	411.489	829.982	4687	320.715	292.047	656.942	5497	458.755	411.651	934.141	7924	1039.22	1000.78	1166.91	11575
BOV_RS04710	BOV_0949	DUF971 domain-containing protein	39.5032	0.628037	0.00191171	0.00380061	1	44.5175	0.621166	0.00192838	0.0033315	1	30.6791	0.0802362	0.695368	0.739778	1	44.5175	-0.00687155	0.9705	0.979661	1	39.5032	-0.547801	0.00408174	0.0140546	1	44.5175	-0.540929	0.00412493	0.00768715	1	54	13.2789	13.0242	9.13741	89	17.5086	15.9436	12.4745	60	14.3961	12.9179	10.1962	96	36.1968	34.858	14.1372	155
BOV_RS04715	BOV_0950	FAD-dependent monooxygenase	17.5715	0.304609	0.133508	0.178897	1	54.9989	1.78462	1.21532e-19	9.05053e-19	3.84648e-16	12.6346	-0.331717	0.106548	0.14187	1	54.9989	1.48001	6.87924e-15	5.35993e-14	2.17728e-11	17.5715	-0.636327	0.0013928	0.00569172	1	54.9989	-2.11634	4.81135e-28	1.02896e-26	1.52279e-24	79	6.31756	6.19639	13.3677	156	9.98024	9.08814	21.8654	110	8.58302	7.70173	18.693	162	19.8641	19.1294	23.8565	197
BOV_RS04720	BOV_0951	fumarate hydratase	6.43124	-0.558143	0.00218829	0.00432331	1	7.32655	-0.528067	0.00314031	0.00528956	1	8.5756	-0.319799	0.0708301	0.0978513	1	7.32655	0.0300758	0.866856	0.897536	1	8.5756	0.238344	0.179674	0.295483	1	8.5756	0.208268	0.231686	0.297129	1	98	5.35526	5.25255	16.5827	156	6.81983	6.21023	21.8654	83	4.42546	3.97106	14.1047	78	6.53554	6.29381	11.4864	103
BOV_RS04725	BOV_0952	murein L,D-transpeptidase	142.094	1.60492	1.42112e-21	2.67729e-20	4.49785e-18	277.508	2.41987	3.97891e-47	1.7737e-45	1.25932e-43	179.731	1.76795	6.88408e-26	8.6119e-25	2.17881e-22	277.508	0.814948	8.43369e-07	2.57918e-06	0.00266926	179.731	0.163036	0.325073	0.460301	1	277.508	-0.651912	8.00332e-05	0.000194557	0.253305	664	29.3319	28.7693	112.356	869	30.7105	27.9653	121.801	520	22.413	20.1117	88.367	2124	143.866	138.545	312.785	2991
BOV_RS04730			1.46076	-1.44803	0.253379	0.313872	1	1.46076	-4.30902	0.0827471	0.110132	1	1.46076	-2.45516	0.100912	0.134875	1	0.738858	-2.86098	0.264967	#N/A	1	0.738858	-1.00713	0.536789	#N/A	1	0.359564	1.85386	0.490228	#N/A	1	2	2.36069	2.31541	0.338423	0	0	0	0	2	2.30337	2.06687	0.339873	0	0	0	0	1
BOV_RS04735			3.71844	-1.64657	0.148646	0.196436	1	3.71844	-5.60728	0.0258391	0.0377915	1	3.71844	-2.98647	0.0250068	0.037653	1	1.78482	-3.96071	0.121981	#N/A	1	1.78482	-1.3399	0.343901	#N/A	1	0.70045	2.6208	0.323096	#N/A	1	9	10.3472	10.1487	1.5229	0	0	0	0	1	1.12177	1.00659	0.169937	0	0	0	0	1
BOV_RS04740	BOV_0955	GlsB/YeaQ/YmgE family stress response membrane protein	125.98	1.17617	1.04127e-09	5.11742e-09	3.29562e-06	106.222	0.788372	4.45361e-05	9.46019e-05	0.140957	410.89	2.72661	2.3965e-47	1.35445e-45	7.58494e-44	125.98	-0.387797	0.0316384	0.0498784	1	410.89	1.55044	1.09343e-18	7.56503e-17	3.46072e-15	410.89	1.93824	3.57351e-28	7.69544e-27	1.13101e-24	97	34.2111	33.555	16.4135	139	39.2198	35.714	19.4826	70	24.089	21.6156	11.8956	234	126.545	121.864	34.4593	285
BOV_RS04745			3.5087	-2.65045	0.0375622	0.0581911	1	3.5087	-2.89137	0.0229411	0.0338186	1	3.5087	-2.91468	0.0228681	0.0346635	1	0.968216	-0.240916	0.873516	#N/A	1	0.968216	-0.264233	0.862118	#N/A	1	0.780764	-0.0233167	0.98775	#N/A	1	6	7.17776	7.0401	1.01527	4	3.82818	3.48599	0.56065	0	0	0	0	1	1.8343	1.76646	0.147262	1
arsC	BOV_0957	arsenate reductase (glutaredoxin)	46.6634	-0.302934	0.082511	0.116949	1	102.009	0.68328	4.40836e-05	9.37035e-05	0.139525	35.3734	-0.874617	8.15533e-07	2.2484e-06	0.00258116	102.009	0.986215	2.47662e-09	1.03784e-08	7.83849e-06	46.6634	-0.571682	0.00113	0.00474155	1	102.009	-1.5579	2.24593e-20	2.66845e-19	7.10838e-17	133	33.8331	33.1842	22.5051	146	29.7124	27.0565	20.4637	153	37.9758	34.0765	26.0003	137	53.4371	51.4607	20.1749	172
BOV_RS04755	BOV_0958	septal ring lytic transglycosylase RlpA family protein	609.276	0.219692	0.23386	0.292788	1	1255.02	1.10766	1.89406e-09	6.27718e-09	5.99471e-06	528.158	-0.161987	0.380113	0.442626	1	1255.02	0.88797	1.44065e-06	4.28738e-06	0.00455965	609.276	-0.381679	0.038475	0.0902153	1	1255.02	-1.26965	5.57577e-12	3.0281e-11	1.76473e-08	4523	316.273	310.208	765.343	4901	274.167	249.66	686.937	4881	333.02	298.826	829.46	5963	639.341	615.695	878.124	7807
BOV_RS04760	BOV_0959	D-alanyl-D-alanine carboxypeptidase	38.7836	0.4056	0.00627276	0.0112931	1	49.1985	0.595636	5.06389e-05	0.000107134	0.160272	55.6267	0.760181	2.17276e-07	6.39105e-07	0.000687677	49.1985	0.190037	0.182457	0.236241	1	55.6267	0.354581	0.0126454	0.0357265	1	55.6267	0.164544	0.242244	0.30939	1	253	18.8052	18.4446	42.8105	291	17.304	15.7572	40.7873	213	15.4477	13.8615	36.1965	373	42.5107	40.9384	54.9288	449
BOV_RS04765	BOV_0960	dTMP kinase	90.604	1.14976	1.2949e-12	9.10743e-12	4.09834e-09	74.1612	0.70488	1.43093e-05	3.1961e-05	0.0452888	104.235	1.17177	3.86702e-13	1.93657e-12	1.22391e-09	90.604	-0.444879	0.00402134	0.00743157	1	104.235	0.0220103	0.886023	0.921622	1	104.235	0.466889	0.0024269	0.0047243	1	201	27.5871	27.058	34.0115	203	22.2895	20.2971	28.453	170	22.7659	20.4283	28.8892	397	83.5473	80.4572	58.4631	663
BOV_RS04770	BOV_0961	DNA polymerase III subunit delta'	68.0225	0.715568	7.53424e-07	2.5422e-06	0.00238459	40.2285	-0.195625	0.181308	0.226814	1	70.4964	0.59908	3.31068e-05	7.60951e-05	0.104783	68.0225	-0.911194	1.44702e-10	6.98942e-10	4.57982e-07	70.4964	-0.116488	0.405542	0.541511	1	70.4964	0.794705	2.09197e-08	7.9209e-08	6.6211e-05	301	24.6041	24.1322	50.9326	388	25.3727	23.1047	54.3831	289	23.0497	20.683	49.1117	577	72.3184	69.6437	84.9703	780
BOV_RS04775	BOV_0962	methionine--tRNA ligase	21.9055	0.637148	0.000160767	0.00038431	0.508826	35.9105	1.18238	1.12738e-12	5.05405e-12	3.56816e-09	26.7053	0.73942	1.01182e-05	2.48441e-05	0.0320241	35.9105	0.545229	0.000599111	0.00125192	1	26.7053	0.102272	0.523246	0.641656	1	35.9105	-0.442957	0.00490054	0.00898675	1	136	7.77746	7.62829	23.0127	183	8.37229	7.62391	25.6498	158	8.81619	7.91097	26.85	238	20.8693	20.0974	35.0484	372
BOV_RS04780	BOV_0963	TatD family hydrolase	13.5857	0.363364	0.0776364	0.110884	1	19.1648	0.702063	0.00046345	0.000872068	1	14.0435	0.239903	0.240903	0.298068	1	19.1648	0.3387	0.0703363	0.102161	1	14.0435	-0.12346	0.519065	0.639163	1	19.1648	-0.46216	0.0128015	0.0220175	1	61	6.81827	6.68751	10.3219	73	6.52772	5.94423	10.2319	48	5.23493	4.69742	8.15696	84	14.3965	13.864	12.37	100
BOV_RS04785	BOV_0964	MBL fold metallo-hydrolase	12.6868	0.174126	0.394953	0.461094	1	23.6712	0.908862	3.75798e-06	8.96308e-06	0.011894	15.3105	0.275554	0.170796	0.217271	1	23.6712	0.734737	8.06808e-05	0.000191278	0.255355	15.3105	0.101428	0.595899	0.701543	1	23.6712	-0.633308	0.000520503	0.00112952	1	47	5.08023	4.9828	7.95293	74	6.399	5.82701	10.372	80	8.43725	7.57093	13.5949	79	13.0932	12.6089	11.6337	117
BOV_RS04790	BOV_0965	glucan ABC transporter ATP-binding protein/ permease	43.9268	-0.979996	3.72915e-09	1.68852e-08	1.18028e-05	143.568	0.678141	3.596e-05	7.74768e-05	0.113813	43.9268	-1.39943	4.32706e-17	2.92632e-16	1.36952e-13	143.568	1.65814	8.887e-24	1.48965e-22	2.81274e-20	40.6837	-0.41943	0.0121898	0.0346697	1	143.568	-2.07757	2.97982e-36	1.12688e-34	9.43113e-33	954	46.9186	46.0188	161.428	1288	50.6766	46.1468	180.529	920	44.1479	39.6149	156.342	622	46.905	45.1702	91.5971	790
BOV_RS04795	BOV_0966	RluA family pseudouridine synthase	5.01381	-0.204905	0.420828	0.486813	1	12.8261	0.986747	3.06712e-05	6.66719e-05	0.0970744	6.5728	0.0172121	0.944419	0.952849	1	12.8261	1.19165	2.14444e-07	7.0819e-07	0.000678715	6.5728	0.222117	0.35517	0.489635	1	12.8261	-0.969535	1.17583e-05	3.21823e-05	0.0372151	34	3.06817	3.00933	5.75319	51	3.68184	3.35273	7.14829	38	3.34587	3.00233	6.45759	40	5.53468	5.32998	5.89049	43
BOV_RS04800	BOV_0967	DMT family transporter	2.57668	-0.959798	0.00173918	0.00349715	1	5.10109	-0.0909072	0.745155	0.785353	1	4.94426	-0.160857	0.567325	0.621955	1	5.10109	0.868891	0.00301937	0.00566086	1	4.94426	0.798942	0.00665921	0.0211658	1	5.10109	-0.0699494	0.792892	0.830661	1	24	2.29937	2.25527	4.06107	52	3.98562	3.62935	7.28845	22	2.05658	1.84542	3.7386	20	2.93805	2.82939	2.94524	22
BOV_RS04805	BOV_0968	HAD-IA family hydrolase	7.06377	-0.896341	0.000113905	0.000279682	0.36051	11.1327	-0.356171	0.102803	0.134007	1	8.32479	-0.776474	0.000560585	0.00110202	1	11.1327	0.540171	0.0168298	0.0280287	1	8.32479	0.119868	0.606159	0.709411	1	11.1327	-0.420303	0.0544637	0.0816297	1	61	8.10821	7.95271	10.3219	61	6.48664	5.90682	8.54992	63	8.17074	7.33178	10.706	45	9.17149	8.83228	6.6268	39
BOV_RS04810	BOV_0969	ATP12 family chaperone protein	54.5892	0.391262	0.0122958	0.0210016	1	54.7327	0.252617	0.104852	0.136622	1	40.7689	-0.195831	0.213875	0.267238	1	54.7327	-0.138644	0.359628	0.426139	1	54.5892	-0.587092	0.000126758	0.000733667	0.401189	54.7327	-0.448448	0.00330662	0.00631394	1	216	24.4209	23.9525	36.5497	253	22.8835	20.838	35.4611	237	26.1446	23.4601	40.275	353	61.1948	58.9315	51.9835	440
glnA	BOV_0970	type I glutamate--ammonia ligase	361.199	0.124567	0.383391	0.449087	1	206.173	-0.824689	8.41138e-09	2.60745e-08	2.6622e-05	312.478	-0.257816	0.071292	0.0984035	1	361.199	-0.949256	3.10279e-11	1.64193e-10	9.82031e-08	361.199	-0.382383	0.00736801	0.0230978	1	312.478	0.566872	7.33412e-05	0.000179787	0.232125	3407	213.906	209.803	576.503	3572	179.414	163.377	500.661	3151	193.03	173.21	535.47	4261	410.198	395.027	627.484	5405
BOV_RS04820	BOV_0971	P-II family nitrogen regulator	153.912	1.10863	2.00176e-10	1.07565e-09	6.33557e-07	64.9844	-0.273982	0.124716	0.160784	1	116.304	0.531551	0.00240953	0.00426519	1	153.912	-1.38261	5.82512e-16	5.05986e-15	1.84365e-12	153.912	-0.577079	0.000566443	0.00266641	1	116.304	0.805533	2.7303e-06	8.09918e-06	0.00864141	219	57.1892	56.0924	37.0573	188	39.2756	35.7648	26.3506	119	30.3209	27.2076	20.2225	429	171.775	165.421	63.1755	585
BOV_RS04825	BOV_0973	bifunctional ADP-dependent NAD(P)H-hydrate dehydratase/NAD(P)H-hydrate epimerase	50.5476	-0.127958	0.350117	0.416077	1	41.0007	-0.575533	2.77307e-05	6.05713e-05	0.0877678	49.5436	-0.320029	0.0192941	0.0296291	1	50.5476	-0.447574	0.00103028	0.00207326	1	50.5476	-0.192071	0.157331	0.267158	1	49.5436	0.255503	0.0606554	0.0896532	1	619	36.3861	35.6882	104.742	659	30.9902	28.2201	92.3671	527	30.226	27.1225	89.5566	623	56.1519	54.0751	91.7443	837
BOV_RS04830	BOV_0974	hypothetical protein	33.9967	0.0723995	0.742658	0.791685	1	22.7131	-0.673821	0.00294334	0.00497897	1	31.4715	-0.23232	0.293231	0.353958	1	33.9967	-0.746221	0.000644937	0.00134045	1	33.9967	-0.30472	0.152413	0.259993	1	31.4715	0.441501	0.044033	0.0677649	1	57	18.4834	18.1289	9.64505	65	16.8622	15.355	9.11057	73	23.097	20.7254	12.4054	60	29.8325	28.7292	8.83573	106
BOV_RS04835	BOV_0975	phosphoglycolate phosphatase	187.828	1.36064	3.28541e-13	2.45823e-12	1.03983e-09	129.805	0.690611	0.000225925	0.000441936	0.715053	126.18	0.61017	0.0011294	0.00211262	1	187.828	-0.670029	0.000263023	0.00058011	0.832468	187.828	-0.75047	4.42251e-05	0.000294999	0.139973	129.805	-0.0804404	0.662264	0.721095	1	390	48.9717	48.0325	65.9924	350	35.1595	32.0167	49.0569	369	45.2098	40.5677	62.7066	1103	212.367	204.513	162.43	1323
rpiA	BOV_0976	ribose-5-phosphate isomerase RpiA	146.618	0.852584	2.80164e-09	1.29647e-08	8.8672e-06	110.225	0.2944	0.0408075	0.0577103	1	125.128	0.449133	0.00177366	0.00320597	1	146.618	-0.558184	6.94667e-05	0.000165705	0.219862	146.618	-0.403451	0.00397229	0.0138612	1	125.128	0.154733	0.270914	0.340261	1	397	50.2786	49.3143	67.1769	446	45.1879	41.1486	62.5125	391	48.3164	43.3554	66.4452	824	160.012	154.094	121.344	1130
BOV_RS04845	BOV_0977	DUF2059 domain-containing protein	164.297	1.04711	2.07438e-08	8.47152e-08	6.56542e-05	225.804	1.34396	5.11868e-13	2.34452e-12	1.62006e-09	173.857	0.95354	3.19853e-07	9.21143e-07	0.00101234	225.804	0.296845	0.103013	0.143959	1	173.857	-0.0935742	0.608217	0.710363	1	225.804	-0.39042	0.0317694	0.0502894	1	310	51.1042	50.1241	52.4555	328	43.2577	39.391	45.9733	286	46.0031	41.2796	48.6019	720	181.995	175.264	106.029	878
gor	BOV_0978	glutathione-disulfide reductase	57.9799	0.521879	0.00155247	0.00315503	1	170.966	1.93411	1.974e-32	3.78382e-31	6.24771e-29	55.3472	0.276606	0.0933858	0.126095	1	170.966	1.41223	1.35148e-18	1.46026e-17	4.27744e-15	57.9799	-0.245273	0.130562	0.230245	1	170.966	-1.6575	5.00023e-25	9.06767e-24	1.58257e-21	469	29.7624	29.1916	79.3601	382	19.3934	17.6598	53.5421	365	22.6003	20.2797	62.0268	641	62.3714	60.0645	94.3951	886
BOV_RS04855	BOV_0979	3-deoxy-7-phosphoheptulonate synthase class II	211.176	-0.504676	0.000247673	0.000572178	0.783884	285.168	-0.218601	0.111693	0.145118	1	207.261	-0.700875	3.56249e-07	1.01946e-06	0.00112753	285.168	0.286075	0.0373913	0.0580624	1	211.176	-0.1962	0.154144	0.262645	1	285.168	-0.482275	0.000447894	0.000978111	1	2813	180.451	176.991	475.992	3226	165.558	150.759	452.165	2971	185.96	166.866	504.882	2360	232.132	223.546	347.539	3463
BOV_RS04860	BOV_0980	diacylglycerol kinase	22.0717	1.1328	6.92779e-06	2.02835e-05	0.0219265	25.8947	1.22427	7.9632e-07	2.06079e-06	0.00252035	27.8151	1.30205	1.4343e-07	4.29882e-07	0.000453956	25.8947	0.0914718	0.659061	0.71887	1	27.8151	0.169248	0.412901	0.548194	1	27.8151	0.0777766	0.700034	0.750665	1	32	8.07072	7.91594	5.41476	20	4.0354	3.67469	2.80325	24	5.90608	5.29965	4.07848	65	25.1367	24.207	9.57204	66
BOV_RS04865	BOV_0981	NAD+ synthase	86.5678	1.10874	5.42172e-14	4.44553e-13	1.71598e-10	59.1497	0.415085	0.00501292	0.00822067	1	80.6016	0.833328	1.57778e-08	5.11646e-08	4.99367e-05	86.5678	-0.693652	1.62191e-06	4.80375e-06	0.00513333	86.5678	-0.275409	0.056028	0.119315	1	80.6016	0.418243	0.00383461	0.00721112	1	463	24.3973	23.9294	78.3449	534	22.5111	20.4989	74.8468	466	23.9592	21.4991	79.1904	1172	94.6934	91.1911	172.591	1475
BOV_RS04870	BOV_0983	glutamate--tRNA ligase	61.2186	1.11458	1.3283e-14	1.16456e-13	4.20406e-11	44.5298	0.501638	0.000559571	0.00104179	1	65.1975	1.02737	1.10461e-12	5.33756e-12	3.4961e-09	61.2186	-0.612937	1.12295e-05	2.98908e-05	0.0355415	65.1975	-0.0872041	0.528907	0.646997	1	65.1975	0.525733	0.000159028	0.000369952	0.503324	269	17.3315	16.9991	45.5179	311	16.0302	14.5973	43.5906	266	16.7221	15.0051	45.2031	619	61.1513	58.8895	91.1553	897
BOV_RS04875	BOV_0982	hypothetical protein	15.0789	-0.616194	0.00101053	0.00212938	1	18.2088	-0.477896	0.00915342	0.0143917	1	14.49	-0.831973	8.60335e-06	2.13733e-05	0.0272296	18.2088	0.138298	0.453661	0.523559	1	15.0789	-0.215779	0.251454	0.380119	1	18.2088	-0.354076	0.0544473	0.0816297	1	135	15.8711	15.5668	22.8435	137	12.8852	11.7334	19.2023	104	11.9298	10.7049	17.6734	95	17.125	16.4916	13.9899	108
BOV_RS04880	BOV_0984	NADP-dependent malic enzyme	73.4829	-0.423573	0.00764433	0.0136076	1	119.919	0.137345	0.385386	0.445489	1	62.4477	-0.836515	1.41306e-07	4.23917e-07	0.000447233	119.919	0.560918	0.000390664	0.000841869	1	73.4829	-0.412942	0.00934165	0.027903	1	119.919	-0.97386	7.65023e-10	3.38905e-09	2.4213e-06	1533	58.3699	57.2504	259.401	1887	57.4795	52.3416	264.487	1574	58.4759	52.4717	267.48	1413	82.4937	79.4426	208.081	1864
BOV_RS04885	BOV_0985	dipeptide epimerase	41.9398	-1.56835	1.64727e-21	3.01364e-20	5.2136e-18	41.9398	-1.31204	5.73113e-16	3.298e-15	1.8139e-12	41.9398	-1.75067	1.53955e-26	1.98076e-25	4.87267e-23	34.7102	0.25631	0.12334	0.168715	1	25.7999	-0.182321	0.27897	0.411245	1	34.7102	-0.43863	0.00819165	0.0145239	1	419	37.8107	37.0855	70.8996	714	51.5458	46.9383	100.076	529	46.5781	41.7956	89.8964	179	24.7677	23.8516	26.3599	315
BOV_RS04890	BOV_0986	ABC transporter permease	79.2939	1.67126	8.12442e-28	2.85709e-26	2.57138e-24	51.5391	0.896952	5.50647e-09	1.73759e-08	1.7428e-05	75.14	1.41687	1.87165e-20	1.61852e-19	5.92377e-17	79.2939	-0.774305	9.85397e-08	3.38022e-07	0.000311878	79.2939	-0.254387	0.0778433	0.154045	1	75.14	0.519918	0.000344669	0.000763987	1	206	15.5071	15.2097	34.8575	234	14.092	12.8324	32.798	196	14.3961	12.9179	33.3076	693	79.9885	77.0301	102.053	942
BOV_RS04895	BOV_0987	ABC transporter ATP-binding protein	91.4901	1.68946	2.34237e-26	6.9286e-25	7.4136e-23	59.612	0.910552	1.29742e-08	3.95219e-08	4.10632e-05	87.7944	1.45654	5.09547e-20	4.28914e-19	1.61272e-16	91.4901	-0.778907	2.1713e-07	7.16298e-07	0.000687217	91.4901	-0.232921	0.118056	0.212472	1	87.7944	0.545986	0.000277336	0.000623202	0.877769	185	19.0877	18.7216	31.3041	203	16.7561	15.2583	28.453	144	14.4967	13.0082	24.4709	564	89.2264	85.9263	83.0559	869
BOV_RS04900	BOV_0988	MCE family protein	340.472	0.822761	1.42113e-08	6.00517e-08	4.49787e-05	128.15	-0.736535	4.58441e-07	1.22341e-06	0.00145097	320.611	0.563737	0.000102037	0.000221804	0.322947	340.472	-1.5593	5.80952e-27	1.23393e-25	1.83871e-23	340.472	-0.259024	0.0721455	0.144924	1	320.611	1.30027	3.06939e-19	3.30493e-18	9.71463e-16	1525	135.544	132.944	258.047	1576	112.063	102.046	220.896	1089	94.4417	84.7446	185.061	2721	370.827	357.111	400.7	3980
BOV_RS04905	BOV_0989	membrane integrity-associated transporter subunit PqiC	281.275	1.19466	4.32144e-19	6.05192e-18	1.36773e-15	135.295	-0.00749734	0.955731	0.959977	1	307.615	1.15746	4.53888e-18	3.28731e-17	1.43656e-14	281.275	-1.20216	7.67588e-20	9.26183e-19	2.42942e-16	307.615	-0.0372066	0.775295	0.842405	1	307.615	1.16495	8.73167e-19	9.08621e-18	2.76357e-15	581	81.6404	80.0747	98.3118	607	68.2358	62.1364	85.0787	494	67.7301	60.7757	83.9487	1442	310.689	299.198	212.352	1911
BOV_RS04910	BOV_0990	kinesin	3042.52	0.329602	0.0531095	0.0795135	1	1638.96	-0.706896	3.35856e-05	7.26083e-05	0.106299	2786.9	0.0291941	0.863985	0.88639	1	3042.52	-1.0365	1.18702e-09	5.11277e-09	3.75693e-06	3042.52	-0.300408	0.0779287	0.154045	1	2786.9	0.73609	1.56567e-05	4.20359e-05	0.0495535	78003	1454.05	1426.16	13199	110163	1642.85	1496	15440.7	65521	1191.72	1069.35	11134.4	110093	3146.73	3030.34	16212.5	164946
BOV_RS04915	BOV_0991	hypothetical protein	0	-0.78183	0.817286	0.854948	1	0.251404	1.75986	0.483328	0.543036	1	0.369235	2.27292	0.355404	0.418472	1	0.251404	2.54169	0.345072	#N/A	1	0.369235	3.05475	0.24799	#N/A	1	0.369235	0.513056	0.705562	#N/A	1	0	0	0	0	0	0	0	0	0	0	0	0	0	0	0	0	0
BOV_RS04920	BOV_0992	(2Fe-2S)-binding protein	7.66804	-0.637474	0.0474197	0.0717759	1	34.0172	1.32649	3.87262e-06	9.21567e-06	0.0122568	8.2727	-0.708381	0.02531	0.0380371	1	34.0172	1.96396	1.48551e-11	8.19675e-11	4.70165e-08	8.2727	-0.0709073	0.824703	0.878262	1	34.0172	-2.03487	1.0497e-12	6.13018e-12	3.32231e-09	18	4.9181	4.82377	3.0458	44	9.61771	8.75801	6.16715	24	6.39825	5.74129	4.07848	17	7.12206	6.85864	2.50346	29
BOV_RS04930	BOV_0994	DUF922 domain-containing Zn-dependent protease	100.139	1.29897	2.20518e-13	1.68993e-12	6.97941e-10	51.6385	0.19068	0.287862	0.343028	1	86.7468	0.914594	2.50176e-07	7.28434e-07	0.000791807	100.139	-1.10829	1.08557e-10	5.32652e-10	3.43584e-07	100.139	-0.384376	0.0233752	0.0597948	1	86.7468	0.723914	2.55934e-05	6.67494e-05	0.081003	203	28.9384	28.3834	34.3499	206	23.4931	21.3931	28.8735	141	19.612	17.5983	23.9611	473	103.388	99.5643	69.655	660
folP	BOV_0995	dihydropteroate synthase	17.1722	-0.165064	0.30148	0.36643	1	22.923	0.103519	0.504379	0.563686	1	17.6357	-0.292341	0.0651276	0.0908857	1	22.923	0.268583	0.0751824	0.10864	1	17.6357	-0.127277	0.41	0.546483	1	22.923	-0.39586	0.00815253	0.0144628	1	90	9.4849	9.30299	15.229	143	12.0565	10.9788	20.0432	118	12.1338	10.8879	20.0525	117	18.9064	18.2071	17.2297	154
[truncated: 2,256 more rows]
[truncated: 31 more columns]

## Sheet: B. ovis GO annotation
Locus tag	product	#GO groups	GO IDs	GO Names	Enzyme Codes	Enzyme Names
[truncated: 2,798 more rows]

## Sheet: GSEA_ΔphyKvWT
Tags	GO ID	GO Name	GO Category	Size	ES	NES	Nominal p-val	FDR q-val	FWER p-val	Rank at Max	Leading Edge
[truncated: 5 more rows]

## Sheet: GSEA_ΔphyKvWT(details top)
Details
GO:0006865
Name
amino acid transport
Definition
[truncated: 107 more rows]

## Sheet: GSEA_ΔphyKvWT(details bottom)
GO:0009069
Name
[truncated: 54 more rows]

## Sheet: GSEA_SDS treated_v_untreated
Tag	GO ID	GO Name	GO Category	Size	ES	NES	Nominal p-val	FDR q-val	FWER p-val	Rank at Max	Leading Edge
[truncated: 28 more rows]

[truncated: 2 more sheets: GSEA_SDS_v_untreat(details top), GSEA_SDS_v_untreat(details bot)]
